# Supplementary material for: Lithium carbonate revitalizes tumor-reactive CD8+ T cells by shunting lactic acid into mitochondria
Source: Nat Immunol. 2024 Jan 23;25(3):552–61. doi: 10.1038/s41590-023-01738-0 (PMC10907288; doi:10.1038/s41590-023-01738-0)
Supplement: Supplementary file 2 — Supplementary Table 1. MCT1 (Slc16a1) sequence; Supplementary Table 2. Regaents; Supplementary Table 3. Primer sequence; Supplementary Table 4. shRNA sequence. [file 41590_2023_1738_MOESM2_ESM.xlsx]

## Sheet: Supp Table1
Supplementary Table 1. MCT1 (Slc16a1) Sequence.
Control group
ATGCCACCTGCGATTGGAGGGCCAGTGGGATACACCCCCCCAGATGGAGGCTGGGGGTGGGCAGTGTTAGTCGGAGCCTTCATTTCTATTGGCTTCTCCTATGCATTTCCCAAATCCATCACTGTCTTCTTTAAAGAGATAGAAGTTATATTCAGTGCAACGACCAGTGAAGTATCATGGATATCATCTATAATGTTGGCTGTCATGTATGCTGGAGGTCCTATCAGCAGTATCTTGGTGAATAAATACGGCAGCCGTCCAGTAATGATCGCTGGTGGTTGTCTGTCTGGTTGCGGCTTGATCGCAGCTTCTTTCTGTAACACAGTACAGGAACTTTACTTGTGCATTGGTGTTATTGGAGGTCTTGGGCTTGCTTTCAACTTGAACCCAGCTCTGACT…
LA group
ATGCCACCTGCGATTGGAGGGCCAGTGGGATACACCCCCCCAGATGGAGGCTGGGGGTGGGCAGTGTTAGTCGGAGCCTTCATTTCTATTGGCTTCTCCTATGCATTTCCCAAATCCATCACTGTCTTCTTTAAAGAGATAGAAGTTATATTCAGTGCAACGACCAGTGAAGTATCATGGATATCATCTATAATGTTGGCTGTCATGTATGCTGGAGGTCCTATCAGCAGTATCTTGGTGAATAAATACGGCAGCCGTCCAGTAATGATCGCTGGTGGTTGTCTGTCTGGTTGCGGCTTGATCGCAGCTTCTTTCTGTAACACAGTACAGGAACTTTACTTGTGCATTGGTGTTATTGGAGGTCTTGGGCTTGCTTTCAACTTGAACCCAGCTCTGACT…
LC group
ATGCCACCTGCGATTGGAGGGCCAGTGGGATACACCCCCCCAGATGGAGGCTGGGGGTGGGCAGTGTTAGTCGGAGCCTTCATTTCTATTGGCTTCTCCTATGCATTTCCCAAATCCATCACTGTCTTCTTTAAAGAGATAGAAGTTATATTCAGTGCAACGACCAGTGAAGTATCATGGATATCATCTATAATGTTGGCTGTCATGTATGCTGGAGGTCCTATCAGCAGTATCTTGGTGAATAAATACGGCAGCCGTCCAGTAATGATCGCTGGTGGTTGTCTGTCTGGTTGCGGCTTGATCGCAGCTTCTTTCTGTAACACAGTACAGGAACTTTACTTGTGCATTGGTGTTATTGGAGGTCTTGGGCTTGCTTTCAACTTGAACCCAGCTCTGACT…
LA+LC group
ATGCCACCTGCGATTGGAGGGCCAGTGGGATACACCCCCCCAGATGGAGGCTGGGGGTGGGCAGTGTTAGTCGGAGCCTTCATTTCTATTGGCTTCTCCTATGCATTTCCCAAATCCATCACTGTCTTCTTTAAAGAGATAGAAGTTATATTCAGTGCAACGACCAGTGAAGTATCATGGATATCATCTATAATGTTGGCTGTCATGTATGCTGGAGGTCCTATCAGCAGTATCTTGGTGAATAAATACGGCAGCCGTCCAGTAATGATCGCTGGTGGTTGTCTGTCTGGTTGCGGCTTGATCGCAGCTTCTTTCTGTAACACAGTACAGGAACTTTACTTGTGCATTGGTGTTATTGGAGGTCTTGGGCTTGCTTTCAACTTGAACCCAGCTCTGACT…

## Sheet: Supp Table2
Supplementary Table 2. Regents.
Antibodies	Source (dilution)	Identifier
Rat anti-mouse CD45, FITC	BioLegend (1:100)	Cat# 103108
Mouse anti-human CD45, FITC	BioLegend (1:100)	Cat# 304038
Mouse anti-mouse CD45.1, FITC	BioLegend (1:100)	Cat# 110706
Rat anti-mouse CD8a, Brilliant Violet 421	BioLegend (1:100)	Cat# 100738
Mouse anti-human CD8a, Brilliant Violet 421	BioLegend (1:100)	Cat# 301036
Rat anti-mouse CD4, Brilliant Violet 421	BioLegend (1:100)	Cat# 100544
Rat anti-mouse CD25, APC	BioLegend (1:100)	Cat# 162106
Rat anti-mouse IFN-γ, APC	BioLegend (1:100)	Cat# 505810
Mouse anti-human IFN-γ, APC	BioLegend (1:100)	Cat# 502512
Rat anti-human IL-2, APC	BioLegend (1:100)	Cat# 500310
Rat anti-mouse IL-4, PE/Dazzle™ 594	BioLegend (1:100)	Cat# 504131
Armenian Hamster anti-mouse CD11c, Brilliant Violet 421	BioLegend (1:100)	Cat# 117330
Rat anti-mouse/human CD11b, PerCP/Cyanine5.5	BioLegend (1:100)	Cat# 101228
Rat anti-mouse Ly-6C, APC	BioLegend (1:100)	Cat# 128016
Rat anti-mouse F4/80, APC	BioLegend (1:100)	Cat# 123116
Mouse anti-mouse NK-1.1, PE	BioLegend (1:100)	Cat# 108707
Rat anti-mouse CD49b (pan-NK cells), PE	BioLegend (1:100)	Cat# 108907
Rat anti-mouse CD19, APC	BioLegend (1:100)	Cat# 115511
Rat anti-mouse CD206 (MMR), PE	BioLegend (1:100)	Cat# 141706
Mouse anti-mouse/rat/human FOXP3, Alexa Fluor® 647	BioLegend (1:100)	Cat# 320014
Rat anti-mouse CD107a (LAMP-1), APC	BioLegend (1:100)	Cat# 121614
Mouse anti-human CD107a (LAMP-1), APC	BioLegend (1:100)	Cat# 328620
Mouse anti-human CD137 (4-1BB), PE	BioLegend (1:100)	Cat# 309804
Rat anti-Nos2 (iNOS), PE	BioLegend (1:100)	Cat# 696806
Rabbit anti-human Na+/K+-ATPase α1 mAb	Cell Signaling Technology (CST, 1:1000)	Cat# 23565
Ultra-LEAF™ Purified anti-mouse PD-1 Antibody	BioLegend	Cat# 135250
Ultra-LEAF™ Purified anti-mouse CD8a Antibody	BioLegend	Cat# 155011
Ultra-LEAF™ Purified Mouse IgG1, κ isotype	BioLegend	Cat# 400165
Mouse anti-human MCT1 mAb	Invitrogen (1:1000 for WB, 1:50 for IF)	Cat# MA5-18288
Rabbit anti-human MCT1 mAb	CST (1:1000 for WB, 1:50 for IF)	Cat# 36768
Rabbit anti-human/mouse MCT1 pAb	Proteintech (1:1000 for WB, 1:50 for IF)	Cat# 20139-1-AP
Mouse anti-human/mouse LDHb mAb	Proteintech (1:1000 for WB, 1:50 for IF)	Cat# 66425-1-Ig
Rabbit anti-human/mouse LDHb pAb	Proteintech (1:1000 for WB, 1:50 for IF)	Cat# 19988-1-AP
Mouse anti-human/mouse COX IV mAb	Proteintech (1:1000 for WB, 1:50 for IF)	Cat# 66110-1-Ig
Rabbit anti-human/mouse VDAC1 mAb	Cell Signaling Technology (1:1000)	Cat# 4661
Rabbit anti-human/mouse Lamp1 pAb	Abcam (1:1000)	Cat# ab24170
Mouse anti-human/mouse Lamp2 mAb	Proteintech (1:1000 for WB, 1:50 for IF)	Cat# 66301-1-Ig
Rabbit anti-human/mouse PKCθ mAb	CST (1:1000 for WB, 1:50 for IF)	Cat# 13643
Rabbit anti-human/mouse ASM pAb	Proteintech (1:1000)	Cat# 14609-1-AP
Rabbit anti-human/mouse Cathepsin D pAb	Proteintech (1:1000)	Cat# 21327-1-AP
Rabbit anti-human/mouse Cathepsin E pAb	ABclonal (1:1000)	Cat# A2678
Rabbit anti-human/mouse Cathepsin G mAb	ABclonal (1:1000)	Cat# A22048
Rabbit anti-mouse TFEB pAb	Proteintech (1:1000 for WB, 1:50 for IF)	Cat# 13372-1-AP
Rabbit anti-human TFEB mAb	CST (1:1000 for WB, 1:50 for IF)	Cat# 37785
Rabbit anti-human/mouse ATP6V0C pAb	ABclonal	Cat# A16350
Rabbit anti-human/mouse L-Lactyl Lysine mAb	PTM BIO (1:1000)	Cat# PTM-1401RM
Rabbit anti-human/mouse Histone H3 mAb	Cell Signaling Technology (1:1000)	Cat# 4499
Mouse anti-human/mouse β-actin mAb	Cell Signaling Technology (1:1000)	Cat# 3700
Donkey anti-mouse IgG H&L, Alexa Fluor 594	Invitrogen (1:200)	Cat# A-21203
Donkey anti-rabbit IgG H&L, Alexa Fluor 488	Invitrogen (1:200)	Cat# A-21206
Chemicals, peptides, and recombinant proteins	Source	Identifier
Lactic acid solution	Sigma-Aldrich	Cat# 252476
Sodium L-lactate	Sigma-Aldrich	Cat# L7022
Lithium carbonate	Sigma-Aldrich	Cat# V900124
Lithium chloride	Sigma-Aldrich	Cat# L9650
Sodium carbonate	Sigma-Aldrich	Cat# S7795
Sodium chloride	Sigma-Aldrich	Cat# S1679
Hydrochloric acid solution	Sigma-Aldrich	Cat# H9892
[U3]-13C lactate	Sigma-Aldrich	Cat# 485926
[U6]-13C glucose	Sigma-Aldrich	CAS#110187-42-3
[2-2H]-Sodium L-Lactate	IsoReag	Cat# IR-21833
Sodium citrate	Sigma-Aldrich	Cat# 6132/4/3
D-Malic acid	Sigma-Aldrich	Cat# 636-61-3
Acetic Acid-d4	ISOTOPE	Cat# 214-693-4
Sulfuric Acid-D2	ISOTOPE	Cat# 237-464-0
Lacty-CoA	ShangHai NaFu Biotechnology	Cat# 4625-32-5
Recombinant murine IL-2	PEPROTECH	Cat# 212-12
Recombinant human IL-2	PEPROTECH	Cat# 200-02
Fetal Bovine Serum (FBS)	Gibco	Cat# 10091148
L-Glutamine	Sigma-Aldrich	Cat# V900419
2-Mercaptoethanol	Sigma-Aldrich	Cat# M3148
Cell Activation Cocktail (with Brefeldin A)	BioLegend	Cat# 423304
Dynabeads™ Mouse T-Activator CD3/CD28	Thermo Fisher Scientific	Cat# 11453D
Dynabeads™ Human T-Activator CD3/CD28	Thermo Fisher Scientific	Cat# 11132D
Naive CD8a+ T Cell Isolation Kit	Miltenyi Biotec	Cat# 130-096-543
RosetteSep™ human CD8+ T Cell Enrichment Cocktail	STEMCELL	Cat#15063
Sodium oxamate	Selleck	Cat# 565-73-1
Sodium dichloroacetate (DCA)	Selleck	Cat# S8615
PKCθ inhibitor Sotrastaurin (AEB071)	Selleck	Cat# S2791
PKA inhibitor H 89 2HCl	Selleck	Cat# S1582
PKCβ inhibitor Ruboxistaurin (LY333531) HCl	Selleck	Cat# S7663
PKC (α, γ, η) inhibitor Staurosporine (AM-2282)	Selleck	Cat# S1421
AZD3965	Selleck	Cat# S7339
Phorbol 12-myristate 13-acetate (PMA)	Sigma-Aldrich	Cat# 16561-29-8
Ionomycin Calcium Salt	Biogem	Cat# 5608212
Bafilomycin A1 (Baf A1)	Selleck	Cat# S1413
CGP-37157	Abcam	Cat# ab120012
Ryanodine	Abcam	Cat# ab120083
Chloroquine diphosphate salt	Sigma-Aldrich	Cat# C6628
CHIR-99021	Selleck	Cat# S1263
Pierce™ BCA Protein Assay Kit	Thermo Fisher Scientific	Cat# 23227
ExKine™ Mitochondrion Extraction Kit (Cultured Cells)	Abbkine	Cat# KTP4003
Mem-PER™ Plus	Thermo Fisher Scientific	Cat# 89842
Lysosome Isolation Kit	Sigma-Aldrich	Cat# LYSISO1
Nuclei Isolation Kit: Nuclei EZ Prep	Sigma-Aldrich	Cat# NUC101
Duo-Lite Luciferase Assay System	Vazyme	Cat# DD1205
Zombie Aqua™ Fixable Viability Kit (Live/Dead dye)	BioLegend	Cat# 423102
APC Annexin V	BioLegend	Cat# 640941
Propidium Iodide Solution	BioLegend	Cat# 421301
DAPI (4',6-Diamidino-2-Phenylindole, Dilactate)	BioLegend	Cat# 422801
MitoTracker® Red CMXRos	Cell Signaling Technology	Cat# #9082
LysoSensor Green DND-189	Thermo Fisher Scientific	Cat# L7535
LysoSensor Yellow/Blue DND-160	Thermo Fisher Scientific	Cat# L7545
pHrodo™ Red AM	Thermo Fisher Scientific	Cat# P35372
CellTrace™ Violet	Thermo Fisher Scientific	Cat# C34557
Fluo-4, AM	Thermo Fisher Scientific	Cat# F14201
Mouse IL-2 ELISA Kit	DAKEWE	Cat# CT309A
Mouse Interferon Gamma (IFN-γ) ELISA Kit	DAKEWE	Cat# RD- IFN-γ-Mu-96T
Human Interferon Gamma (IFN-γ) ELISA Kit	DAKEWE	Cat# RD- IFN-γ-Hu-96T
L-Lactate Assay Kit	Abcam	Cat# ab65330
Cathepsin D Activity Assay	Abcam	Cat# ab65302
PKC Kinase Activity Assay	Abcam	Cat# ab139437
Native lysis buffer	Abcam	Cat# ab156035
TRIzol reagent	Thermo Fisher Scientific	Cat# 15596018
THUNDERBIRD SYBR qPCR Mix	Toyobo	Cat# QPS-201
ReverTra Ace Kit	Toyobo	Cat# FSQ-101
Duolink in situ Red Starter Kit Mouse/Rabbit	Sigma-Aldrich	Cat# DUO92101
ChIP-IT Express Kit	Active Motif	Cat# 53009
Triton™ X-100	Thermo Fisher Scientific	Cat# 85111
Proteinase K	Thermo Fisher Scientific	Cat# AM2544
Plasmid vectors
pLKO.1-TRC Cloning Vector	pcDNA3.0	pGV238-Ldhb
pROV-U6-shRNA-EF1A(S)-EGFP	pROV-MSCV-IRES-EGFP	GV141-Tfeb

## Sheet: Supp Table3
Supplementary Table 3. Primer sequence.
Real-time PCR primer sequence
Gene	Sequence (5’ - 3’)
Mus Ldha Forward	TGTCTCCAGCAAAGACTACTGT
Mus Ldha Reverse	GACTGTACTTGACAATGTTGGGA
Mus Ldhb Forward	CATTGCGTCCGTTGCAGATG
Mus Ldhb Reverse	GGAGGAACAAGCTCCCGTG
Mus Tfeb Forward	CCACCCCAGCCATCAACAC
Mus Tfeb Reverse	CAGACAGATACTCCCGAACCTT
Mus PKCθ Forward	TATCCAACTTTGACTGTGGGACC
Mus PKCθ Reverse	CCCTTCCCTTGTTAATGTGGG
Mus Mcoln1 Forward	TGGTCCCTCATGGGTACAAAA
Mus Mcoln1 Reverse	GGAGGAGAACCAATTCCTGTG
Mus Mcoln2 Forward	ATGGCGTCTCTCGATTCTGAG
Mus Mcoln2 Reverse	CCAGTTTCCACGGGATCTGAC
Mus Tpcn1 Forward	GATGTGCCGCTCATCCTGAC
Mus Tpcn1 Reverse	TGTGGCTGCCCCCATTTTT
Mus Tpcn2 Forward	CACGACTGATGAACACACTGA
Mus Tpcn2 Reverse	CCAGGAGGCACGATGACAC
Mus ASM Forward	TGGGACTCCTTTGGATGGG
Mus ASM Reverse	CGGCGCTATGGCACTGAAT
Mus Slc16a1 Forward	TGTTAGTCGGAGCCTTCATTTC
Mus Slc16a1 Reverse	CACTGGTCGTTGCACTGAATA
Mus Gsk3b Forward	TGGCAGCAAGGTAACCACAG
Mus Gsk3b Reverse	CGGTTCTTAAATCGCTTGTCCTG
Mus Actb Forward	GGCTGTATTCCCCTCCATCG
Mus Actb Reverse	CCAGTTGGTAACAATGCCATGT

## Sheet: Supp Table4
Supplementary Table 4. shRNA Sequence.
shRNA sequence
Gene	Sequence (5’ - 3’)
Mus PKCθ #1	GCGATGATTGAAAGCACCCAA
Mus PKCθ #2	CCATGTCAAGTGTCACGAGTT
Mus Tfeb #1	CGGCAGTACTATGACTATGAT
Mus Tfeb #2	CCAAGAAGGATCTGGACTTAA
Mus ASM #1	CCAGACCTTCTGGTTTCTCTA
Mus ASM #2	CTGCTTATCTACCTGAGGCAA
Mus Mcoln2 #1	GACTACAGCTGTAGCATATAC
Mus Mcoln2 #2	GTTTGATGTGTTCGTCATTAT
Mus Ldhb #1	CGTCATCAATCAGAAGCTGAA
Mus Ldhb #2	CCCAGTGGATATTCTGACTTA
Mus MCT1 #1	CCAGTGAAGTATCATGGATAT
Mus MCT1 #2	GCAGTATCTTGGTGAATAAAT
Mus Gsk3b #1	CATGAAAGTTAGCAGAGATAA
Mus Gsk3b #2	CCACAGAACCTCTTGTTGGAT
