# Supplementary material for: Lithium carbonate revitalizes tumor-reactive CD8+ T cells by shunting lactic acid into mitochondria
Source: Nat Immunol. 2024 Jan 23;25(3):552–61. doi: 10.1038/s41590-023-01738-0 (PMC10907288; doi:10.1038/s41590-023-01738-0)
Supplement: Supplementary file 3 — Statistical source data. [file 41590_2023_1738_MOESM3_ESM.xlsx]

## Sheet: Fig. 1a
Figure 1a
Lactate relative amount					M+3 Lactate relative amount
Control	LA	LC	LA+LC		Control	13C-LA	LC	13C-LA+LC
9373216	23748988	7465612	12157464		317.462	5593492	412.054	1845879
9908145	50101011	6019388	11483423		258.101	5940006	599.237	951517
9559676	42251759	7157317	1.45398e+07		463.95	6479466	30573.1	1657437
10707701	37557219	7.36499e+06	9.91542e+06		16465	6.40287e+06	26836.3	2.51587e+06
11505651	31000588	7.63064e+06	1.00007e+07		40239.3	6.71879e+06	30609	2409978
8.43425e+06	33259054	7.8764e+06	1.59612e+07		31735.5	6.30883e+06	24219.8	2.47264e+06
10984945	27659052	7.48463e+06	1.0152e+07		28586.7	6.57805e+06	35503.1	2.15982e+06
9146702	29005844	6.87933e+06	6.45222e+06		357.281	6.89849e+06	33927.1	1.7809e+06

## Sheet: Fig. 1b
Figure 1b
Lactate uptake relative amount
Control		LC
5 mM LA	10 mM LA	5 mM LA	10 mM LA
7.34597e+06	1.58189e+07	5.127e+06	1.85396e+07
4.03703e+06	1.72657e+07	1.65666e+07	3.54411e+07
4.94172e+06	1.56402e+07	7.59201e+06	2.51495e+07
4.19835e+06	1.67216e+07	2.42624e+07	4.01941e+07
4.949e+06	1.72149e+07	5.54011e+06	1.9027e+07
3.51088e+06	2.26827e+07	1.95e+07	3.00914e+07
8.34677e+06	2.00165e+07	1.77437e+07	2.27304e+07
1.03795e+07	2.47666e+07	2.68596e+07	3.64167e+07
7.94064e+06	1.76231e+07	2.5851e+07	2.91562e+07
8.39244e+06	2.61211e+07	2.38412e+07	3.17955e+07

## Sheet: Fig. 1c
Figure 1c
Extracellular lactate amount (mM)
Control			LC
0 mM	5 mM LA	10 mM LA	0 mM	5 mM LA	10 mM LA
3.30571	6.07815	10.8529	1.35034	3.40668	6.95685
3.12087	6.44782	10.8221	1.47972	3.54981	7.25873
3.21329	6.57104	10.5449	1.39346	3.50669	7.47437
2.65401	6.42275	10.5544	1.54503	3.38388	7.72039
3.63978	6.6199	10.4312	1.85309	3.77819	7.90522

## Sheet: Fig. 1d
Figure 1d
Mitochondria M+3 Lactate relative amount
Control	13C-LA	LC	13C-LA+LC
2752.61	13161.4	832.352	47591
395.835	9801.8	218.924	42731.3
267.674	10316.2	34.4343	44072.5
1904.07	13153.6	223.898	78664.7
2972.17	14686.1	763.974	64567.3
1876.54	16722	800.595	68461.5
		1327.04	73599.1
		634.916	68372.5

## Sheet: Fig. 1e
Figure 1e
M+3 Lactate relative amount
Control		LC
2hr-24hr	24hr	2hr-24hr	24hr
11763.5	5146.75	23697.5	2693.21
29197.9	5259.36	43493.5	1966.11
29420.7	11437.8	39912.6	2346.86
16534	10765.4	38535.5	5291.2
34744.2	8101.22	38537.6	4569.69
17825.8	9381.58	55294	5681.99
19494	9653.76	53518.9	3903.18
32677.4	7464.84	50097.1	4264.52
29907	7791.4	51640	5671.82

## Sheet: Fig. 1f
Figure 1f
Citrate relative amount
M+0		M+2
13C-LA	13C-LA+LC	13C-LA	13C-LA+LC
250481	1270517	63542.4	429443
1006093	1754335	76242.6	504145
1157291	1338068	107830	375345
459506	1343062	189431	555235
697895	861168	247188	681789
497823	849624	42535.4	664133

## Sheet: Fig. 1g
Figure 1g
Malate relative amount
M+0		M+2		M+4
13C-LA	13C-LA+LC	13C-LA	13C-LA+LC	13C-LA	13C-LA+LC
46203.8	104098	17072.4	59012.3	97.5974	67.8664
69073.5	146282	28206.6	82745.2	81.5451	0
90624.4	193688	32938.6	92968.6	0	64.936
121904	175942	47040.9	153819	115.461	217.29
191687	175285	58292.9	194425	162.021	110.82
89573.4	184967	50746.8	289191	223.364	0

## Sheet: Fig. 1j
Figure 1j
Mitochondria M+1 Lactate relative amount
2H-LA
Control	LA	LC	LA+LC
3458.7	3326.66	13581.6	21425.5
3892.25	3055.94	15258.5	21976.1
3956.37	2911.66	14110.2	20329.8
3655.44	1637.42	14562.2	20304.5
4971.59	903.404	13180	14507.4
6094.08	1395.38	11824	13931.3
5554.82	1667.36	12689.3	9700.85
5571.86	1496.46	13595	9473.04
Mitochondria M+1 Malate relative amount
2H-LA
Control	LA	LC	LA+LC
568.01	788.476	1587.35	2159.08
453.592	407.587	1616.35	1959.03
552.14	615.505	1571.91	1946.74
344.493	856.546	1748.68	1906.94
1104.54	413.111	2273.74	2762.98
1200.89	444.397	2131.03	2348.73
1079.58	360.003	2619.67	1461.67
1401.81	299.305	2611.18	1550.98
