# Supplementary material for: Lithium carbonate revitalizes tumor-reactive CD8+ T cells by shunting lactic acid into mitochondria
Source: Nat Immunol. 2024 Jan 23;25(3):552–61. doi: 10.1038/s41590-023-01738-0 (PMC10907288; doi:10.1038/s41590-023-01738-0)
Supplement: Supplementary file 4 — Statistical source data. [file 41590_2023_1738_MOESM4_ESM.xlsx]

## Sheet: Fig. 2a
Figure 2a
Pearson’s correlation coefficient
Control	LA	LC	LA+LC
0.27	0.11	0.73	0.45
0.21	0.06	0.61	0.35
0.14	0.04	0.63	0.4
0.21	0.07	0.59	0.46
0.36	0.02	0.52	0.42
0.36	0.02	0.47	0.52

## Sheet: Fig. 2b
Figure 2b
Dots per cell
Control	LA	LC	LA+LC
55	0	389	157
101	1	347	149
98	0	294	126
54	2	251	189
43	4	293	224
61	1	323	105
49	0	318	161
72	0	285	153
85	5	301	172
67	3	356	97

## Sheet: Fig. 2e
Figure 2e
Mitochondria M+3 Lactate relative amount
13C-LA
Control	LC	PKCθ inhibitor	PKCθ inhi+LC
4832.9	34444.7	10443.7	10255.1
8480.52	38282.6	7519.85	6137.44
15147.9	43583.1	14946.5	4783.45
13776.6	40645.4	5752.67	6294.68
13876.3	48535.6	7215.3	6673.45
13206.8	47618.3	7645.55	7852.15
12112.9	36339.9	6175.23	8103.5
6891.89	45903.3	5816.09	5292.39

## Sheet: Fig. 2g
Figure 2g
Pearson’s correlation coefficient
PKCθ(+)
Group 1	Group 2	Group 3	Group 4	Group 5	Group 6	Group 7	Group 8
NC	NC+LC	NT-WT	NT-WT+LC	NT-33A	NT-33A+LC	NT-34A+LC	NT-WT+LC+PKCθ inhibitor
0.27	0.45	0.34	0.89	0.08	0.41	0.89	0.21
0.53	0.37	0.2	0.84	0.34	0.35	0.81	0.36
0.27	0.56	0.58	0.86	0.27	0.27	0.73	0.38
	0.45	0.62	0.73	0.36	0.46	0.94	0.44
		0.54		0.39	0.45	0.98	0.43
		0.27

## Sheet: Fig. 2h
Figure 2h
DAG relative amount
Control	LA	LC	LA+LC
1.37633e+08	1.34504e+08	1.85056e+08	1.80019e+08
1.48489e+08	1.30104e+08	1.79209e+08	1.71511e+08
1.48528e+08	115000000	172980882	1.68271e+08
1.36023e+08	126789828	1.98015e+08	1.81632e+08
1.47965e+08	1.15024e+08	2.3026e+08	1.82706e+08
1.55924e+08	1.20996e+08	1.96224e+08	1.73075e+08

## Sheet: Fig. 2i
Figure 2i
PKC activity
NC				shASM
Control	LA	LC	LA+LC	Control	LA	LC	LA+LC
2.98366	1.81828	4.259	3.3903	1.22937	0.800386	2.19115	1.9141
2.85813	1.82496	4.15276	3.36246	1.18341	0.916643	2.34226	1.8466
2.90641	1.88835	4.22463	3.54806	1.23626	0.963593	2.32499	1.97943
2.91285	1.93839	4.25587	3.39958	1.37184	0.968065	2.32283	1.83571
2.974	1.80828	4.23088	3.54496	1.35575	0.795915	2.18251	1.90975

## Sheet: Fig. 2l
Figure 2l
CTSD protein level (fold)
Control	LA	LC	LA+LC
1	1.41481	0.903367	0.821095
1	1.39189	0.619004	0.815254
1	1.50019	0.394009	0.692431

## Sheet: Fig. 2m
Figure 2m
CTSD activity
Control	LA	LC	LA+LC
393.531	428.221	365.277	399.292
376.218	462.932	371.236	406.497
393.065	443.379	379.659	416.496
387.696	442.348	361.197	413.931
384.245	450.26	363.839	410.906
396.708	433.981	362.841	397.506
386.08	429.04	367.89	416.928
397.558	462.932	364.279	404.22
