# Supplementary material for: Lithium carbonate revitalizes tumor-reactive CD8+ T cells by shunting lactic acid into mitochondria
Source: Nat Immunol. 2024 Jan 23;25(3):552–61. doi: 10.1038/s41590-023-01738-0 (PMC10907288; doi:10.1038/s41590-023-01738-0)
Supplement: Supplementary file 6 — Statistical source data. [file 41590_2023_1738_MOESM6_ESM.xlsx]

## Sheet: Fig. 3a
Figure 3a
Pearson’s correlation coefficient
Control	LA	LC	LA+LC
0.25	0.13	0.54	0.47
0.37	0.16	0.45	0.42
0.35	0.04	0.59	0.43
0.39	0.05	0.59	0.44
0.23	0	0.69	0.49
0.38	0.05	0.55	0.4

## Sheet: Fig. 3b
Figure 3b
Pearson’s correlation coefficient
Control	LA	LC	LA+LC
0.58	0.04	0.6	0.57
0.52	0.04	0.59	0.56
0.48	0.02	0.58	0.54
0.42	0.01	0.58	0.51
0.41	0	0.55	0.51
0.41	0	0.55	0.5
0.4	0	0.51	0.49
0.38	-0.03	0.49	0.49
0.38	-0.08	0.48	0.47
0.32	-0.1	0.48	0.47
0.31	-0.1	0.47	0.46
0.3	-0.14	0.46	0.45
0.28	-0.15	0.45	0.41
0.28	-0.17	0.43	0.41
0.23	-0.18	0.43	0.4
0.17	-0.18	0.41	0.36
0.16	-0.19	0.41	0.36
0.07	-0.2	0.4	0.31
-0.02	-0.21	0.38	0.3
-0.04	-0.22	0.37	0.3

## Sheet: Fig. 3c
Figure 3c
Enrichment (% input)
LDHb primer 1
Control	LA	LC	LA+LC
8.9167	1.44381	13.1214	13.7805
4.76503	1.54358	12.0438	15.1419
6.38492	1.57691	11.3966	11.9071
3.77582	2.27493	7.95824	11.6358
7.41816	1.27412	8.89138	10.4955
LDHb primer 2
Control	LA	LC	LA+LC
4.25833	1.06491	14.9983	13.0196
6.36202	1.68099	14.4364	14.8691
5.7764	1.68412	15.5336	16.1383
6.02895	1.66705	12.9037	8.42455
5.9025	3.04431	12.8522	6.99817

## Sheet: Fig. 3d
Figure 3d
Relative luciferase activity
LDHb-pro+oeTfeb	NC+oeTfeb	LDHb-pro+Vec	NC+Vec
2.45086	1.19092	1.0565	0.847932
2.44263	1.09844	0.919737	1.02101
2.31211	1.26209	1.02076	1.21292
2.78314	1.38789	1.25396	0.769553
2.38397	0.979488	1.34476	0.870312
2.12182	1.15848	0.985454	1.27828

## Sheet: Fig. 3f
Figure 3f
Mitochondria M+3 Lactate relative amount
Tfebfl/flCD8+T	Tfebfl/flCD8+T+LC	Tfebfl/fl LckcreCD8+T	Tfebfl/fl LckcreCD8+T+LC
17302.1	32102	6314.8	19747.5
16160	32768.1	9930.04	20163.4
16773.3	33036.1	13266.8	21257.4
12727.8	26716	14419.4	20567.2
13439.5	39233	13014.3	18107.9
9479.06	39070.7	13018.2	20021.1
18549.6	41307.1	12822.1	28158.9
20251.6	39408.3	13366.4	25987.1
Mitochondria M+2 Citrate relative amount
Tfebfl/flCD8+T	Tfebfl/flCD8+T+LC	Tfebfl/fl LckcreCD8+T	Tfebfl/fl LckcreCD8+T+LC
102540	217716	49417.3	23214.2
97248.8	166886	49132.9	46316.5
105469	215093	60293.8	46451.8
100766	103415	66288.2	4635.08
93855.5	146133	25832.6	39617.1
102728	168517	18599.1	34752.7
98965.4	246324	20551.6	50696.8
	258873	24775.6	56673.5
Mitochondria M+2 Malate relative amount
Tfebfl/flCD8+T	Tfebfl/flCD8+T+LC	Tfebfl/fl LckcreCD8+T	Tfebfl/fl LckcreCD8+T+LC
298387	1668631	16663.5	12778.5
253792	1603352	17386.9	14858.4
301907	1697889	18813.2	24742.1
187557	1465861	13610.8	17652.3
393281	1335229	13217.1	13920.7
384155	1445534	22987	11811.6
605533	1351356	574943	11738.5
632542	879573	535955

## Sheet: Fig. 3k
Figure 3k
Lysosomal pH
Control	LC	LiCl	LA	LA+LC	LA+LiCl
5.54592	6.50514	6.82496	4.45924	5.73593	5.82409
5.48197	6.11041	6.50485	4.46243	6.17964	5.80361
5.38448	6.22601	6.26627	4.47036	5.86618	6.03852
5.29727	6.246	6.26627	4.93973	5.79061	5.75475
5.39926	6.16058	6.08048	4.57112	5.87755	5.74079
5.3849	6.16069	6.21647	4.6793	6.01642	5.54643

## Sheet: Fig. 3m
Figure 3m
Lysosomal 2H (ppm)
Control	DAC	DAC+LC		Control	D2SO4	D2SO4+LC
140	1563	329		140	1240	500
89	1489	387		89	1189	504
125	1558	474		125	1248	605
146	1431	471		167	1235	666

## Sheet: Fig. 3n
Figure 3n
Lysosomal Li+ (mM)
Control	Baf A1	LC	Baf A1+LC
0	0	0.36	0
0	0	0.39	0
0	0	0.38	0
0	0	0.43	0
0	0	0.47	0
0	0	0.48	0
Control	Baf A1	LiCl	Baf A1+LiCl
0	0	0.34	0
0	0	0.32	0
0	0	0.35	0
0	0	0.33	0
0	0	0.47	0
