# Supplementary material for: Lithium carbonate revitalizes tumor-reactive CD8+ T cells by shunting lactic acid into mitochondria
Source: Nat Immunol. 2024 Jan 23;25(3):552–61. doi: 10.1038/s41590-023-01738-0 (PMC10907288; doi:10.1038/s41590-023-01738-0)
Supplement: Supplementary file 8 — Statistical source data. [file 41590_2023_1738_MOESM8_ESM.xlsx]

## Sheet: Fig. 4b
Figure 4b
Vehicle	day	B16 tumor size
	7	20.9198	25.6739	28.2894	34.9253	39.3634	48.966	29.7605
	9	99.0429	119.31	166.629	77.4721	192.644	121.333	94.6503
	11	189.492	137.445	274.806	353.977	103.365	222.573	108.846
	13	364.303	514.095	438.575	518.861	504.025	359.873	339.432
	15	1209.86	988.031	835.188	845.724	605.577	619.291	723.267
	17	1841.43	2053.34	1697.29	1471.46	1339.37	1590.85	1517.94
LC	day	B16 tumor size
	7	30.1108	51.9202	24.8251	28.3556	18.9279	28.7516	33.3157
	9	148.835	133.335	130.458	69.5573	90.4975	90.4306	104.808
	11	141.677	86.9403	147.933	152.786	105.651	106.124	186.913
	13	369.573	365.471	281.19	249.349	367.199	306.322	356.512
	15	732.293	784.184	616.578	824.111	440.482	490.518	566.319
	17	786.548	805.403	1084.24	708.41	1223.41	1016.19	1078.61

## Sheet: Fig. 4c
Figure 4c
B16 tumor
CD8+ T cells in CD45+ cells (%)			IFN-γ+ cells in CD8+ T cells (%)			CD107a+ cells in CD8+ T cells (%)
Vehicle	LC		Vehicle	LC		Vehicle	LC
11.9	46.2		66.8	96.5		38.7	46.3
8.89	41.3		38.8	87.1		34.6	70.6
12.8	34.2		36.3	89.7		46.9	66.4
15.5	32.2		32.3	82.2		42.5	66.9
7.42	36.8		33.8	95.5		21.8	64.6
7.47	34.3		18.9	86.4		31.8	51.6

## Sheet: Fig. 4e
Figure 4e
OVA-B16
CD45.1+ CD8+ T in tumor (%)			IFN-γ+ cells in CD45.1+ CD8+ T (%)			CD107a+ cells in CD45.1+ CD8+ T (%)
CD8+ T+Vehicle	CD8+ T+LC		CD8+ T+Vehicle	CD8+ T+LC		CD8+ T+Vehicle	CD8+ T+LC
0.038	0.17		17.3	50		0	65
0.029	0.16		33.3	89.7		0	14
0	0.13		0	93.8		0	16
0	0.13		0	46.7		0	18
0	0.11		0	54.5		0	14
0.049	0.087		0	51.1		0	10

## Sheet: Fig. 4f
Figure 4f
Vehicle	day	OVA-B16 tumor size
	7	83.1009	77.6968	62.0549	74.614	67.3039	53.1878	34.4738	65.4139
	9	173.101	167.697	152.055	164.614	157.304	143.188	124.474	155.414
	11	259.743	265.334	418.979	510.707	368.769	383.607	396.815	221.914
	13	909.118	864.876	823.291	637.006	627.269	806.141	873.371	663.789
	15	866.951	1215.62	913.104	1117.81	1364.26	1131.58	1103.3	891.494
	17	1573.3	1880.98	1650.26	1485.89	1806.77	1991.08	1469.19	1598.58
LC	day	OVA-B16 tumor size
	7	100.352	85.964	27.1685	53.7996	26.0593	56.9829	84.6113	69.6091
	9	151.052	133.572	81.5861	100.584	258.84	154.73	202.585	115.734
	11	311.356	225.012	330.544	341.754	225.967	422.982	276.842	223.562
	13	274.668	455.218	536.185	509.827	504.909	619.817	602.738	435.996
	15	598.993	839.393	668.602	1041.23	961.168	711.64	870.968	753.716
	17	898.993	1139.39	968.602	1341.23	923.897	1011.64	1170.97	1053.72
CD8+ T+Vehicle	day	OVA-B16 tumor size
	7	117.77	39.2418	36.0418	39.4408	79.6272	80.8875	70.9591	54.2778
	9	329.03	169.624	164.654	272.472	266.967	69.7771	221.308	140.417
	11	286.353	240.573	412.455	213.996	375.798	387.789	476.182	258.483
	13	428.196	636.164	539.023	611.344	523.502	294.696	355.585	775.002
	15	918.046	619.796	855.467	466.198	826.562	637.173	991.559	661.012
	17	755.46	1017.47	1259.58	922.866	1507.23	861.823	672.587	774.768
CD8+ T+LC	day	OVA-B16 tumor size
	7	61.8257	57.0327	47.7422	60.9854	88.8344	73.2974	43.6105	61.2794
	9	145.995	62.4689	57.4867	116.279	131.657	171.505	109.172	175.144
	11	205.995	122.469	117.487	114.59	191.657	231.505	169.172	235.144
	13	233.275	221.675	210.004	223.44	329.623	392.988	154.262	258.343
	15	211.895	340.019	150.716	282.27	402.543	186.968	468.395	211.19
	17	485.806	163.619	280.56	305.791	604.052	267.59	253.731	439.099

## Sheet: Fig. 4g
Figure 4g
Isotype+Vehicle	day	B16 tumor size
	7	45.408	56.1427	30.2265	20.799	35.9297	46.8044	51.7061	59.3996
	9	273.611	314.01	239.227	247.211	244.583	265.631	225.163	250.87
	11	462.283	563.471	416.474	460.8	649.67	420.564	346.955	501.283
	13	771.604	782.448	842.159	930.342	764.82	541.456	585.536	792.736
	15	1292.59	1138.47	1405.71	1225.36	1496.12	1062.68	985.206	1141.09
	17	1964.54		1894.1	1960.88	1938.34		1471.51	1734.03
Isotype+LC	day	B16 tumor size
	7	61.1942	49.5055	55.1996	18.252	35.8697	29.7297	46.9615	60.6936
	9	175.346	175.461	210.66	127.301	140.311	168.836	110.695	182.401
	11	250.204	313.626	269.822	476.316	286.901	264.009	289.201	271.481
	13	486.762	538.061	440.939	523.016	382.256	504.311	521.626	363.193
	15	627.286	687.439	644.849	647.967	623.841	707.923	740.164	683.33
	17	930.149	972.385	940.939	852.091	833.85	1052.51	1127.98	888.109
αCD8a+Vehicle	day	B16 tumor size
	7	32.2344	52.5015	51.3577	48.5426	47.477	23.0919	31.2521	38.0413
	9	356.821	328.002	314.58	320.645	301.232	283.063	268.283	354.848
	11	732.172	491.493	539.845	476.158	508.271	529.086	606.81	603.14
	13	971.209	1267.36	1219.96	1049.14	995.44	957.168	1248.65	1001.78
	15	1583.25	1767.45	2694.8	1857.93	1604.9	1470.01	1510.73	1562.22
	17								1972.4
αCD8a+LC	day	B16 tumor size
	7	37.5826	39.6467	43.4189	70.2777	35.9679	30.971	47.873	68.8203
	9	280.886	291.827	340.46	299.355	305.43	290.514	289.431	241.248
	11	652.024	685.396	1022.84	691.59	716.05	630	716.555	772.09
	13	1027.61	1176.65	1331.44	1055.21	1188.96	1132.93	1008.07	828.499
	15	1421.54	1533.88	1699.69	1434.91	1310.31	1847.35	1672.81	1447.43
	17							1965.34

## Sheet: Fig. 4i
Figure 4i
CD8+ T cells in tumor (%)
GFP-						GFP+
NC+Vehicle	NC+LC	shMCT1+Veh	shMCT1+LC	shLDHb+Veh	shLDHb+LC	NC+Vehicle	NC+LC	shMCT1+Veh	shMCT1+LC	shLDHb+Veh	shLDHb+LC
0.66	2.01	0.53	1.58	0.34	1.51	0.095	1.14	0.1	0.071	0.036	0.4
0.66	2.66	0.53	1.58	0.36	1.48	0.099	1.75	0.11	0.071	0.033	0.46
0.38	2.48	0.53	2.28	0.92	1.64	0.085	1.83	0.096	0.27	0.068	0.48
0.4	1.28	0.55	1.76	0.99	1.55	0.087	0.91	0.1	0.071	0.064	0.58
0.42	2.46	0.56	2.32	0.96	1.66	0.089	1.72	0.098	0.28	0.064	0.56
0.54	2.53	0.65	3.46	0.99	1.89	0.09	1.86	0.15	0.75	0.067	0.15
0.46	2.45	0.65	3.47	0.81	2.29	0.11	1.67	0.29	0.74	0.084	0.14
0.48	3.3	0.69	3.56	0.94	2.32	0.098	2.17	0.32	0.72	0.064	0.39
IFN-γ+ cells in CD8+ T (%)
GFP-						GFP+
NC+Vehicle	NC+LC	shMCT1+Veh	shMCT1+LC	shLDHb+Veh	shLDHb+LC	NC+Vehicle	NC+LC	shMCT1+Veh	shMCT1+LC	shLDHb+Veh	shLDHb+LC
14.6	35.5	6.68	51.8	1.61	65.1	3.82	66.8	5.11	0.81	1.68	0
11.8	30.7	7.98	50.1	7.56	61.6	5.01	88.3	7.83	1.34	1.26	0.27
12.5	28.5	6.14	62.5	2.01	38	9.21	89.2	5.19	1.4	2.86	0.52
12.6	60.8	8.29	50.5	1.05	65.2	11.9	82.1	5.1	0.61	1.81	0.29
13.8	64.6	5.62	60.9	5.99	62.6	13.8	78.6	4.46	1.23	1.57	0.79
10.1	62.1	2.65	64.9	1.53	62.4	10.9	81.2	4.58	0.59	1.76	0
13	45	1.26	66.4	1.97	33.7	11.6	70.1	2.39	0.29	1.67	0.25
12	40.9	1.76	64.9	8.09	32.8	11.5	71.5	1.4	0.85	2.44	0.77
CD107a+ cells in CD8+ (%)
GFP-						GFP+
NC+Vehicle	NC+LC	shMCT1+Veh	shMCT1+LC	shLDHb+Veh	shLDHb+LC	NC+Vehicle	NC+LC	shMCT1+Veh	shMCT1+LC	shLDHb+Veh	shLDHb+LC
11.4	31.5	1.55	31.6	12.1	41.5	11.3	39.3	1.81	0.25	7.79	2.33
11.4	60.4	2.16	38.4	11.8	44	12.4	76.3	2.4	0.27	10.1	3.03
11	35	7.82	62.7	12.1	38.3	14.4	59.6	3.78	0.62	10.7	2.55
11.3	10.3	6.81	36.3	10.9	25.3	12.3	49.5	2.4	0.25	7.67	5.29
10.2	33.2	3.62	24.5	10.3	29.3	13.3	58.5	2.14	0.28	9.52	7.85
9.99	34.1	5.3	35.9	11.1	17.6	7.57	54.7	10.2	0.54	6.11	10.1
13.5	33.7	18	29.1	12.7	17.7	9.71	55.4	13.9	0.21	8.36	2.45
9.34	35.5	11.9	64.9	14.7	38.7	5.88	40.7	11.7	0	10.2	10.9

## Sheet: Fig. 4k
Figure 4k
iso+Veh	day	B16 tumor size
	7	35.0459	16.778	64.5869	16.4746	18.0203	71.5564	23.901	15.277
	9	79.076	83.2763	155.115	263.57	186.25	91.114	42.6819	173.051
	11	245.551	267.998	281.671	176.528	331.139	257.945	243.401	334.543
	13	590.103	610.793	598.136	528.803	563.033	447.929	542.055	408.677
	15	1067.73	1264.84	785.731	872.17	873.193	744.362	740.462	852.267
	17	1812.16	1664.77	1458.64	1423.65	1812.52	1619.84	1541.24	1565.61
iso+LC	day	B16 tumor size
	7	21.8396	18.332	57.7734	17.2652	50.2685	11.6152	31.9129	27.2879
	9	113.191	104.975	47.077	31.5114	42.7008	48.3526	49.0387	23.4563
	11	85.9832	104.048	201.42	60.2316	228.128	82.9146	201.373	49.2203
	13	126.452	141.683	226.05	143.807	127.759	213.47	153.038	127.234
	15	230.935	391.953	315.618	512.488	352.58	301.552	217.359	579.244
	17	625.094	303.055	407.412	572.419	579.502	881.153	880.237	1020.98
αPD-1+Veh	day	B16 tumor size
	7	27.7818	25.0274	40.8541	30.1757	55.8156	16.6896	26.6019	21.5329
	9	43.0204	46.6919	23.6267	39.375	27.0591	33.0871	23.6294	33.0736
	11	74.5811	140.417	104.789	98.0373	122.782	143.67	104.875	179.642
	13	256.929	179.597	321.405	321.122	172.434	223.653	250.466	271.544
	15	359.407	322.702	601.197	380.584	390.773	378.953	289.11	770.852
	17	701.554	811.324	732.891	697.632	1027.36	420.853	1295.19	1177.28
αPD-1+LC	day	B16 tumor size
	7	33.9677	27.7328	31.3137	15.4679	16.8829	43.2637	25.4562	25.896
	9	33.7847	54.2711	56.6952	42.2263	20.5557	61.6191	47.7247	28.6688
	11	50.4503	92.0645	142.422	178.54	37.3493	80.0538	69.0048	72.2308
	13	248.126	403.891	350.943	81.7047	87.0711	114.61	228.245	155.066
	15	244.735	292.055	170.036	261.617	314.324	563.304	307.168	172.371
	17	349.811	496.348	244.662	760.423	462.592	476.533	425.904	363.725
B16 Survival (N=8)
Death No.	Death Time (day)
	iso+Veh	iso+LC	αPD-1+Veh	αPD-1+LC
1	20	23	29	38
2	20	28	30	42
3	21	29	30	45
4	21	32	32	48
5	22	36	34	48
6	22	41	38
7	23	42	38
8	23	43	40

## Sheet: Fig. 4l
Figure 4l
B16
Tumor CD8+ T cells in CD45+ cells (%)					Tumor IFN-γ+ cells in CD8+ T cells (%)					Tumor CD107a+ cells in CD8+ T cells (%)
iso+Veh	iso+LC	αPD-1+Veh	αPD-1+LC		iso+Veh	iso+LC	αPD-1+Veh	αPD-1+LC		iso+Veh	iso+LC	αPD-1+Veh	αPD-1+LC
9.93	27.2	31.2	42.3		8.45	100	88.9	94.4		32.6	56.2	48.6	68.6
8.35	30.4	31.4	43.2		16.2	33.7	83.6	62.7		27.4	70.9	51.5	63.6
6.49	38.1	15.4	41.6		17.7	42	65.9	93.9		29.7	67.8	63.9	61.8
7.18	22.4	20	42.4		33.9	86.8	47.7	99.3		23.1	66.4	40.6	57.6
4.65	31.6	20.1	42.4		35.6	87.8	41.1	90.5		18.5	59	42.8	79.1
8.95	30.9	14.4	39.6		45.7	79.8	39.2	82.4		31	68.1	38.8	74.5
