# Supplementary material for: Lithium carbonate revitalizes tumor-reactive CD8+ T cells by shunting lactic acid into mitochondria
Source: Nat Immunol. 2024 Jan 23;25(3):552–61. doi: 10.1038/s41590-023-01738-0 (PMC10907288; doi:10.1038/s41590-023-01738-0)
Supplement: Supplementary file 9 — Statistical source data. [file 41590_2023_1738_MOESM9_ESM.xlsx]

## Sheet: Fig. 5b
Figure 5b
Human CD25 MFI
Control	LA	LC	LA+LC
3852	1867	4239	4019
3466	1951	3973	3052
2218	1947	3032	2633
3447	1830	3592	3299
3337	1730	3801	3428
3315	2608	3254	2969
Human IFN-γ (pg/mL)
Control	LA	LC	LA+LC
961.929	98.0636	1409.64	1113.68
946.412	99.4666	1465.19	1074.83
1212.73	37.0014	1499.83	1250.86
1229.51	32.9812	1657.39	1305.36
1099.82	459.847	1210.5	1146.39
1090.85	464.459	1339.82	1094.2

## Sheet: Fig. 5c
Figure 5c
Mitochondria M+1 Lactate relative amount
2H-LA
Control	LA	LC	LA+LC
5760.59	4072.12	12735.6	9232.29
6378.78	3557.25	12850.8	8765.34
5499.67	4091.17	12874	9724.38
6568.96	4346.22	16920.5	8394.42
6233.08	4658.49	14339.5	9384.23

## Sheet: Fig. 5d
Figure 5d
Pearson’s correlation coefficient
Control	LA	LC	LA+LC
0.18	0.09	0.71	0.48
0.34	0.1	0.73	0.5
0.25	0.09	0.63	0.47
0.5	0.04	0.66	0.49
0.35	0.01	0.67	0.53
0.35	0.05	0.67

## Sheet: Fig. 5g
Figure 5g
LA concentration (mM)
PB	MPE-LAlow	MPE-LAhigh
3.18	14.75	9.86
2.18	13.22	4.74
4.54	10.32	7.55
6.02	17.75	8.85
1.86254	11.69	9.86
2.02272	10.26
2.97768	14.13
6.22452
2.20755
1.52984

## Sheet: Fig. 5h
Figure 5h
Human malignant pleural effusion
hIL-2+ in CD8+ T (%)					hIFN-γ+ in CD8+ T (%)					hCD107a+ in CD8+ T (%)					hCD137+ in CD8+ T (%)
MPE-LAlow		MPE-LAhigh			MPE-LAlow		MPE-LAhigh			MPE-LAlow		MPE-LAhigh			MPE-LAlow		MPE-LAhigh
Control	LC	Control	LC		Control	LC	Control	LC		Control	LC	Control	LC		Control	LC	Control	LC
3.91	6.57	1.46	5.49		4.49	14.7	13.2	65.1		36.1	56.7	6.26	84.9		11	23.5	16.5	37.1
25.3	29.3	0.34	30.8		75	80.2	10.2	75		79.3	90.6	0.97	57.4		26.1	28.2	0.46	11.9
10.1	11.2	1.09	5.16		14.6	15.5	2.9	27.4		69.7	71.3	16.2	69.6		67.9	66.5	0.7	32.9
30.8	43.7	4.35	16.9		70.9	75.8	0.73	13		68.1	71.7	1.41	11.3		55.3	58.2	31.8	31.8
17.3	20.5	4.18	11.5		63.3	65.3	6.37	35.5		36.5	47.9	27.1	35.5		39.1	46.6	7.09	30.2
		0.51	22.4				24.2	47.8				23.3	99.9
		0.8	1.51				1.88	18.3				7.92	17.6

## Sheet: Fig. 5i
Figure 5i
LA concentration (mM)
PB	CC	BC
6.86718	12.223	9.67235
6.46056	19.1726	14.6443
5.67195	12.1676	14.8291
6.53449	27.3421	22.1669
6.91647	23.5161	15.0694
7.06433	18.2485	10.4117
5.4748	20.2816
6.63306	18.7475
	21.2612
	17.7494
	19.5977
	24.0152
	11.8903
	10.9846
	9.00696

## Sheet: Fig. 5j
Figure 5j
Human colon and breast cancer tissue
hIL-2+ in CD8+ T (%)					hIFN-γ+ in CD8+ T (%)					hCD107a+ in CD8+ T (%)					hCD137+ in CD8+ T (%)
CC		BC			CC		BC			CC		BC			CC		BC
Control	LC	Control	LC		Control	LC	Control	LC		Control	LC	Control	LC		Control	LC	Control	LC
0	5.68	5.3	14.3		0	18.5	22.9	53.8		2.28	22.4	5.19	80.6		3.64	38.1	9.19	30.9
0	9.77	1.7	13.3		0	19.1	0.85	10.7		18.2	29.5	1.9	18.1		4.79	42	9.09	16
0	11	2.02	10.8		0.24	30.2	6.7	19.6		16.2	35.1	1.95	30.8		8.38	43.5	5.2	13.4
0.078	7.55	2.55	8.8		0.31	12.3	9.72	16.9		3.65	10.9	2.39	24.8		2.12	4.63	7.91	12.8
0	13.6	0.47	1.59		0.22	64.7	6.64	55.2		0	13	3.57	90.7		5.66	40.8	1.87	62.5
2.28	19.3	1.38	3.5		23.4	24.4	11.1	55.4		3.35	18.3	2.37	66		17.2	33.9	2.66	83.6
0.51	20.8				2.7	14.1				10	23				31.6	33.6
2.48	12.1				10.4	15.6				8.42	16.8				5.21	21.2
5.27	31.2				5.16	19.8				10.8	19.9				8.02	29.7
1.15	10.5				10.8	30.5				10.2	19.9				40.9	44.7
0.53	10				4.14	5.09				47.4	54.9				4.9	12.4
6.5	16.8				5.36	14.5				29.6	43				11.1	24
13	25				13.7	21.5				48.8	74.5				32.9	43.7
17.7	25.4				56.4	63.1				6	17.2				5.71	11.6

## Sheet: Fig. 5k
Figure 5k
Tumor tissue
hCD45+CD8+ T (%)			hCD8+ T in CD45+ (%)
Vehicle	LC		Vehicle	LC
0.083	1.24		14.3	20.3
0.015	1.2		4.45	19.4
0.017	1.46		2.39	24.4
0.26	1.34		1.5	22.8
0.26	1.36		1.84	23.5

## Sheet: Fig. 5l
Figure 5l
Vehicle	day	Humanized NOG mice tumor size
	7	25.5324	34.6577	23.287	37.0548	35.4793	24.3901
	9	29.1145	41.5445	36.6619	41.9156	40.3884	41.2811
	11	50.6492	58.8529	54.8914	63.4634	55.9437	59.1611
	13	86.5382	90.1417	83.7494	98.9364	85.556	85.4075
	15	174.649	187.195	172.86	197.237	194.177	176.08
	17	359.116	358.213	397.366	418.432	430.289	407.868
LC	day	Humanized NOG mice tumor size
	7	36.3431	37.1844	30.9977	33.0042	27.3246	33.9567
	9	49.3424	52.3331	43.1116	51.1054	41.6328	46.1494
	11	56.7298	61.0928	53.1614	61.1469	53.0729	52.972
	13	68.2847	69.2583	63.9305	72.5435	63.2796	64.0535
	15	77.4121	82.3088	77.0527	81.3138	82.8382	71.7049
	17	89.2982	98.6076	111.553	127.204	118.857	115.757
