# Supplementary material for: Lithium carbonate revitalizes tumor-reactive CD8+ T cells by shunting lactic acid into mitochondria
Source: Nat Immunol. 2024 Jan 23;25(3):552–61. doi: 10.1038/s41590-023-01738-0 (PMC10907288; doi:10.1038/s41590-023-01738-0)
Supplement: Supplementary file 14 — Statistical source data. [file 41590_2023_1738_MOESM14_ESM.xlsx]

## Sheet: Extended Data Fig. 1a
Extended Data Fig. 1a
Tumor interstitial lactate (mM)
	pb					early tumor					middle tumor					late tumor
B16	2.57829	4.40194	6.86634	6.76777	4.05693	15.0481	15.8368	15.8368	16.5268	16.6747	26.7294	27.0744	27.4687	26.9759	26.6801	28.1588	28.7995	29.7853	30.426	29.7853
MC38	1.98683	2.43042	2.47971	2.28256	1.78968	17.1675	16.2311	17.069	17.5126	17.1675	22.6878	22.3428	23.1314	22.8849	23.0328	25.2015	26.2365	26.4337	26.138	25.7436
4T1	1.59253	1.78968	1.64182	2.1347	2.7508	17.5126	18.3997	17.3647	18.2026	18.3012	24.0679	24.0186	24.1171	23.0821	24.5607	27.5673	29.5388	29.4895	28.4052	28.8981
H22	6.07774	2.82473	4.94411	4.5991	2.97259	10.6122	11.7951	11.3515	11.0065	11.6473	11.0558	10.3658	12.2387	12.4852	12.5345	13.6681	13.3231	13.7667	13.7667	14.3088

## Sheet: Extended Data Fig. 1b
Extended Data Fig. 1b
Intracellular lactate (nmol/μg protein)
	early			middle			late
spleen	2.49287	2.19714	2.18482	2.80092	2.5668	2.5668	3.25684	3.10897	2.98575
LN	1.3346	1.26067	1.24835	1.69194	1.6673	1.38389	2.14786	1.90142	1.82748
TILs	4.0208	3.70043	3.39238	7.75437	6.54681	5.26532	11.8206	9.12211	8.43208

## Sheet: Extended Data Fig. 1d
Extended Data Fig. 1d
MFI of pHrodo
B16-CD8+ T
LN	spleen	early tumor	middle tumor	late tumor
3453	4161	14487	35859	38076
3865	3944	19524	30659	39651
3546	3869	18441	24437	41512
MC38-CD8+ T
LN	spleen	early tumor	middle tumor	late tumor
3502	4535	4814	17659	43297
4985	4859	4468	15551	34919
4702	4583	5065	19941	27698
4T1-CD8+ T
LN	spleen	early tumor	middle tumor	late tumor
6945	6141	12378	14193	31544
6472	5946	11281	13473	29384
7084	6165	10043	13762	14222
H22-CD8+ T
LN	spleen	early ascites	middle ascites	late ascites
6458	2733	7247	7535	6486
6223	2540	7444	7166	6565
5179	2389	7657	7462	6376

## Sheet: Extended Data Fig. 1e
Extended Data Fig. 1e
MFI of pHrodo
Time (min)	Black			Lactic acid			Hydrochloric acid			Sodium lactate
0	64208	62831	61185	53269	54893	54080	53377	55585	48592	55069	55299	54936
15	57806	56941	56961	124662	127943	113404	83134	82925	84099	50065	48957	48809
30	50635	50103	49155	118253	120235	119116	84985	86082	85424	47530	47360	46733
45	70506	67783	67558	110099	112944	108922	86535	88892	85120	45940	45849	44681
60	58483	56813	56873	118538	117609	116622	85161	87322	81956	43097	43798	44407
90	75104	72530	60832	112593	113950	109028	88369	86173	87453	45145	43096	43228

## Sheet: Extended Data Fig. 1f
Extended Data Fig. 1f
Lactate Relative amount
Black	Lactic acid	Hydrochloric acid	Sodium lactate
8433012	32336737	10385209	27839653
9499447	25529148	10108279	32072039
1.06045e+07	2.5977e+07	1.43169e+07	26760820
1.08064e+07	2.73759e+07	9.63125e+06	3.32792e+07
1.12472e+07	3.34546e+07	9.96335e+06	3.17594e+07
1.10262e+07	2.87192e+07	1.37824e+07	3.0999e+07
1.34667e+07	3.62324e+07	1.80371e+07	3.19547e+07
1.29569e+07	2.97982e+07	1.68147e+07	3.46502e+07

## Sheet: Extended Data Fig. 1g
Extended Data Fig. 1g
	LA	LA+LC	13C-lactate	13C-lactate+LC
Mitochondria	127814	248125	1015.82	13710.2
Others	4.26435e+06	1.47614e+06	396504	228986

## Sheet: Extended Data Fig. 1h
Extended Data Fig. 1h
Lactate relative amount
Control	LiCl	Na2CO3	NaCl	LA	LA+LiCl	LA+Na2CO3	LA+NaCl
12549709	6.72994e+06	9.91397e+06	7.2214e+06	33415446	14175046	25409945	18606751
9.74368e+06	6.48425e+06	10960907	8.61636e+06	27743908	15316791	22430570	25761862
7.71247e+06	6.16771e+06	1.64868e+06	7.77433e+06	24338530	15682515	25106728	23768656
10026343	6.70508e+06	8.15256e+06	7.36551e+06	48572104	15514052	30797871	24083405
8.34586e+06	6.63922e+06	10481185	7.33796e+06	20248754	14640147	29153163	27934130
8.03435e+06	6.32284e+06	11310683	7.37576e+06	29597932
M+3 Lactate relative amount
Control	LiCl	Na2CO3	NaCl	13C-LA	13C-LA+LiCl	13C-LA+Na2CO3	13C-LA+NaCl
36197.3	150782	35665.3	28817.5	5.92263e+06	2.88799e+06	4.63425e+06	5.43747e+06
16260.5	91996.1	39050.6	35399.9	5.95814e+06	2.57168e+06	5.32557e+06	5.87113e+06
31889.5	152430	32025.3	24577.1	5.8216e+06	2.58049e+06	5.02921e+06	8.364e+06
30941.4	261944	80106.6	28796.2	6.26201e+06	4.38695e+06	4.5593e+06	7.09504e+06
30983.8	129625	45578.9	23041	6.2387e+06	3392068	6.7857e+06	8.03926e+06

## Sheet: Extended Data Fig. 1i
Extended Data Fig. 1i
mitochondria M+3 Lactate relative amount
Control	LiCl	Na2CO3	NaCl	13C-LA	13C-LA+LiCl	13C-LA+Na2CO3	13C-LA+NaCl
3133.29	1134.04	1494.53	1667.5	17385.4	65077.3	11536.7	27391.7
1888.94	895.038	1954.41	1165.9	14196.9	77667.4	12848.8	24830.7
1541.09	1321.61	1451.1	1179.24	12676.1	59048.3	13926.6	3094.33
1592.08	1102.81	1870.96	1873.45	13669.3	61636	12732.9	19530.4
2080.66	728.898	1324.58	1471.75	14581.6	46615.6	20407.6	19677.8
