# Supplementary material for: Lithium carbonate revitalizes tumor-reactive CD8+ T cells by shunting lactic acid into mitochondria
Source: Nat Immunol. 2024 Jan 23;25(3):552–61. doi: 10.1038/s41590-023-01738-0 (PMC10907288; doi:10.1038/s41590-023-01738-0)
Supplement: Supplementary file 15 — Statistical source data. [file 41590_2023_1738_MOESM15_ESM.xlsx]

## Sheet: Extended Data Fig. 2c
Extended Data Fig. 2c
IL-2 (pg/mL)
Control	LC	LiCl	Na2CO3	NaCl	LA	LA+LC	LA+LiCl	LA+Na2CO3	LA+NaCl
475.79	1024.74	1049.66	534.412	510.097	369.476	668.412	621.786	370.983	375.525
508.255	1103.35	1080.56	593.135	545.865	380.104	721.512	532.518	384.719	394.059
532.518	1002.86	949.297	521.235	524.979	383.177	670.578	708.018	378.574	375.525
506.417	1091.92	892.251	482.891	536.311	377.047	742.025	477.559	392.492	367.974
IFN-γ (pg/mL)
Control	LC	LiCl	Na2CO3	NaCl	LA	LA+LC	LA+LiCl	LA+Na2CO3	LA+NaCl
904.384	1494.86	1339.26	843.611	882.926	385.017	1215.02	1209.69	423.8	360.852
815.998	1500.51	1416.47	930.951	873.061	441.195	1220.35	1234.61	470.402	415.139
859.945	1466.73	1455.52	801.459	942.629	433.935	1279.44	1126.99	419.466	395.025
892.816	1457.38	1440.6	939.289	1004.9	418.023	1225.69	1184.9	343.911	422.355

## Sheet: Extended Data Fig. 2d
Extended Data Fig. 2d
CD25 MFI
Control	LC	LiCl	Na2CO3	NaCl	LA	LA+LC	LA+LiCl	LA+Na2CO3	LA+NaCl
5089	10038	9552	4650	4575	2764	8490	6345	2689	2806
5052	10179	8748	4950	5350	2565	7026	6556	2883	2997
4984	9475	8520	5095	5185	2298	9309	6615	2206	2514
5083	9597	8356	4408	5020	2706	7072	6426	3334	2844

## Sheet: Extended Data Fig. 2e
Extended Data Fig. 2e
Cell count
Untreated	Control	LC	LiCl	Na2CO3	NaCl	LA	LA+LC	LA+LiCl	LA+Na2CO3	LA+NaCl
20000	180000	277500	237500	230000	190000	115000	200000	175000	128000	98000
20000	207500	275000	257500	220000	165000	120000	192500	160000	130000	85000
20000	200000	250000	220000	215000	195000	105000	175000	155000	125000	100000
20000	175000	245000	210000	205000	198000	125000	215000	170000	140000	110000
20000	179000	249500	229250	190750	174750	84250	135750	114000	92750	76500
20000	207750	256250	243750	211500	200500	69500	150500	128750	72000	59500
20000	171750	301750	283000	189500	161500	76500	135250	124000	85500	63750
20000	183750	270500	254000	198750	176750	62250	128750	108500	72250	52250

## Sheet: Extended Data Fig. 2f
Extended Data Fig. 2f
Apoptotic cells (%)
E:T ratio=0:1	E:T ratio=5:1										E:T ratio=10:1
	Control	LC	LiCl	Na2CO3	NaCl	LA	LA+LC	LA+LiCl	LA+Na2CO3	LA+NaCl	Control	LC	LiCl	Na2CO3	NaCl	LA	LA+LC	LA+LiCl	LA+Na2CO3	LA+NaCl
7.9	34.6	58.4	59.7	28.3	40.2	20.2	58	51.7	23.3	25.2	47.1	68.7	70.2	49.5	46.2	27.3	61.8	59.6	26	25.6
5.6	35.5	58	59.7	27.3	38	24.4	62.6	55.6	21.5	26.4	48.7	67.7	71.5	49.8	47.3	31.8	63.3	60.3	32	23
6.6	29.7	60.5	63.5	24	35.2	20.4	65.1	58.9	22.3	23.2	48.4	71.1	69.3	51	44.2	31.2	67	61	28.5	26.7
7.6	31.1	62.3	58.4	23.8	35.6	21.1	51.5	56	23.6	23.8	50.3	68.3	61.1	66.1	48.2	29.1	60.2	62.1	30.3	20.3

## Sheet: Extended Data Fig. 2g
Extended Data Fig. 2g
Glucose (11.1 mM)
Mitochondria M+3 Lactate relative amount
Control	LC	DCA	Oxamate	DCA+LC	Oxamate+LC
1396.48	26644.8	2007.02	1230.14	831.426	953.707
3240.16	19129.8	3821.47	3251.27	220.305	2713.6
4287.49	12900.4	3099.71	3786.64	574.743	1785.31
4745.26	14806.9	4481.5	3325.34	1637.92	1880.95
IL-2 (pg/mL)
Control	LC	DCA	Oxamate	DCA+LC	Oxamate+LC
536.903	899.213	531.821	307.955	553.597	313.614
551.011	944.946	528.027	351.824	560.09	314.563
599.902	1029.17	531.821	333.883	551.011	326.077
529.29	1083.7	646.784	276.984	625.87	299.574
525.506	1228.37	673.798	285	612.13	274.341
432.225	1195.19	610.765	295.892	498.198	349.804
463.4	1020.22	625.87	288.605	558.788	295.892
IFN-γ (pg/mL)
Control	LC	DCA	Oxamate	DCA+LC	Oxamate+LC
973.676	1914.64	780.293	572.231	1099.38	644.228
1015.75	1770.63	997.189	678.768	1486.14	692.537
958.754	1840.19	957.424	637.018	1401.17	644.228
865.709	1808.45	998.216	611.065	1099.38	721.233
973.676	1926.3	854.873	572.231	1458.01	741.795
CD25 MFI
Control	LC	DCA	Oxamate	DCA+LC	Oxamate+LC
4578	10336	5377	2382	5130	2855
4494	9388	5118	2708	5079	1714
4181	9578	5315	3278	5159	2755
4321	9285	5229	2810	5138	3002

## Sheet: Extended Data Fig. 2h
Extended Data Fig. 2h
13C-Glucose (2.0 mM)
Mitochondria M+3 Lactate relative amount
Control	LC	13C-LA	13C-LA+LC
3294.23	8102.31	7193.65	312456
4319.28	14536.8	32212.5	496819
4685.73	7658.26	27254.5	374496
7254.56	15329.3	110104	715391
IL-2 (pg/mL)
Control	LC	LA	LA+LC
418.582	431.093	307.79	609.066
458.969	442.486	286.578	785.797
413.679	449.399	245.929	607.556
477.29	407.596	243.233	761.752
481.268	448.678	223.167	573.384
IFN-γ (pg/mL)
Control	LC	LA	LA+LC
563.972	515.779	367.015	675.2
515.779	467.658	295.089	581.106
592.835	569.623	339.655	541.965
575.334	481.512	286.878	688.842
	331.316	394.433	761.099
CD25 MFI
Control	LC	LA	LA+LC
3865	4090	2993	7229
4138	4010	3033	7081
4331	3964	2911	7066
4471	4121	3026	7077
4563	4026	2925	6979
