# Supplementary material for: Lithium carbonate revitalizes tumor-reactive CD8+ T cells by shunting lactic acid into mitochondria
Source: Nat Immunol. 2024 Jan 23;25(3):552–61. doi: 10.1038/s41590-023-01738-0 (PMC10907288; doi:10.1038/s41590-023-01738-0)
Supplement: Supplementary file 16 — Statistical source data. [file 41590_2023_1738_MOESM16_ESM.xlsx]

## Sheet: Extended Data Fig. 3c
Extended Data Fig. 3c
MCT1 protein level (fold)
Control	NaCl	Na2CO3	LiCl	LC	LA	LA+NaCl	LA+Na2CO3	LA+LiCl	LA+LC
1	1.27957	1.29856	3.13229	3.19318	0.444316	0.355776	0.281996	1.74962	2.33756
1	1.15102	0.843677	2.11631	1.64457	0.110617	0.0870213	0.0978498	1.67612	1.70933
1	1.15294	1.37352	3.27127	3.4129	0.152157	0.125493	0.181363	3.02597	3.01105
LDHb protein level (fold)
Control	NaCl	Na2CO3	LiCl	LC	LA	LA+NaCl	LA+Na2CO3	LA+LiCl	LA+LC
1	1.01732	1.08404	3.24646	2.90765	0.140008	0.103264	0.142046	2.19233	2.8094
1	0.867251	0.814988	3.1696	2.34155	0.0918362	0.0576644	0.102631	2.46564	2.37442
1	1.05327	1.11962	2.41217	2.33934	0.294593	0.230591	0.224088	2.42962	2.21724

## Sheet: Extended Data Fig. 3d
Extended Data Fig. 3d
Mitochondria M+3 Lactate relative amount
13C-LA
Control	LC	AZD	LC+AZD
14096.5	43077.7	5536.86	5567.89
13939.9	47992.1	4078.62	5417.86
13870.6	43426.3	4287.57	6800.44
14158.7	43762.8	3716.3	6905.91
13446.4	65172.9	3652.62	6463.75
13912.5	60932.8	4984.5	6551.32
Mitochondria M+3 Lactate relative amount
13C-LA
NC	LC	shMCT1	LC+shMCT1
14805.6	33004.3	331.619	7142.83
14670.5	33305.8	1949.13	8421.26
15412.4	32231	7302.11	8647.04
15358.8	32710.9	6888.29	8632.84
14561.2	28867.7	4918.57	10509.3

## Sheet: Extended Data Fig. 3e
Extended Data Fig. 3e
MCT1 protein level (fold)
Control				PKA inhibitor
Control	LA	LC	LA+LC	Control	LA	LC	LA+LC
1	0.068696	3.61878	2.09167	0.64651	0.036658	1.81218	1.40999
1	0.197535	2.38177	1.79268	1.13391	0.316292	2.3394	1.65117
1	0.18732	2.50217	1.79257	1.30985	0.177235	2.34097	1.25397
MCT1 protein level (fold)
Control				PKCβ inhibitor
Control	LA	LC	LA+LC	Control	LA	LC	LA+LC
1	0.160352	2.61067	2.2876	0.483542	0.075155	2.67794	2.43445
1	0.20159	2.49407	1.88782	0.429086	0.139245	1.96611	1.24445
1	0.039886	2.69477	2.23254	0.121372	0.0409	2.42748	1.87633
MCT1 protein level (fold)
Control				PKC (α, γ, η) inhibitor
Control	LA	LC	LA+LC	Control	LA	LC	LA+LC
1	0.526237	1.72215	1.39373	0.167112	0.198118	1.45933	1.54517
1	0.213731	2.07608	1.73346	0.494085	0.077394	1.53535	1.23739
1	0.270132	2.35601	2.23713	0.280591	0.082363	1.60766	1.35415

## Sheet: Extended Data Fig. 3f
Extended Data Fig. 3f
MCT1 protein level (fold)
Control				PKCθ inhibitor
Control	LA	LC	LA+LC	Control	LA	LC	LA+LC
1	0.428188	2.86928	2.18623	0.342992	0.437259	0.502235	0.426716
1	0.656436	3.6917	1.36648	0.578916	0.358198	0.31652	0.493763
1	0.319387	2.59135	1.76323	0.860033	0.219149	0.361167	0.462486

## Sheet: Extended Data Fig. 3g
Extended Data Fig. 3g
PKCθ mRNA (fold)
NC	shPKCθ #1	shPKCθ #2
1.02	0.35	0.37
1	0.36	0.39
1.07713	0.314383	0.41
1.03447	0.334826	0.479392
0.983737	0.305435	0.474366
MCT1 protein level (fold)
NC				shPKCθ
Control	LA	LC	LA+LC	Control	LA	LC	LA+LC
1	0.593414	1.47423	1.27228	0.753668	0.37815	0.456562	0.526239
1	0.330275	1.92426	1.44674	0.326292	0.376117	0.579805	0.518033
1	0.41883	1.76601	1.5459	0.306627	0.322038	0.543178	0.432571

## Sheet: Extended Data Fig. 3h
Extended Data Fig. 3h
Mitochondria M+3 Lactate relative amount
13C-LA
Control	LC	shPKCθ	shPKCθ+LC
11508.9	28709.8	4162.02	4822.69
11474.9	31570.7	3930.08	5419.21
11669.9	31643.8	4332.75	5281.5
12619.6	33436.8	5947.91	4049.05
12416.5	29241.5	5757.68	4279.89
13455.2	33016.6	5448.69	5726.02

## Sheet: Extended Data Fig. 3i
Extended Data Fig. 3i
Pearson’s correlation coefficient
PKCθ(+)								PKCθ(-)
Group 1	Group 2	Group 3	Group 4	Group 5	Group 6	Group 7	Group 8	Group 9
NT-WT+LC	NT-WT+LA	NT-WT+LA+LC	NT-WT+LiCl	NT-WT+Na2CO3	NT-WT+NaCl	NT-WT+PMA	NT-34A	NT-WT+LC
0.98	0.43	0.75	0.87	0.24	0.48	0.88	0.24	0.64
0.89	0.37	0.89	0.83	0.31	0.46	0.74	0.41	0.68
0.84	0.38	0.86	0.76	0.25	0.58	0.88	0.28	0.54
0.84	0.41	0.89	0.94	0.33	0.49	0.94	0.48	0.56
		0.95	0.93		0.41	0.87		0.65
		0.86	0.94			0.97
						0.99
