# Supplementary material for: Lithium carbonate revitalizes tumor-reactive CD8+ T cells by shunting lactic acid into mitochondria
Source: Nat Immunol. 2024 Jan 23;25(3):552–61. doi: 10.1038/s41590-023-01738-0 (PMC10907288; doi:10.1038/s41590-023-01738-0)
Supplement: Supplementary file 17 — Statistical source data. [file 41590_2023_1738_MOESM17_ESM.xlsx]

## Sheet: Extended Data Fig. 4a
Extended Data Fig. 4a
MCT1 protein level (fold)
Control	LA	PMA	LA+LC	LA+PMA
1	0.255099	1.16365	1.75657	2.3712
1	0.404591	1.86116	2.40388	3.11579
1	0.594189	1.29546	1.65583	1.75431

## Sheet: Extended Data Fig. 4b
Extended Data Fig. 4b
Mitochondria M+3 Lactate relative amount
Control	13C-LA	PMA	13C-LA+LC	13C-LA+PMA
1406.71	12788.5	3715.74	35306.4	53454.5
1137.21	13284.5	3629.95	36896.3	55493.6
1378.58	14023.6	4309.04	14664.9	59160.7
1715.5	13328.4	3908.89	36457.9	58268.8
899.978	13062.4	1495.84	22231.9	60125
1139.09	14263.6	1671.78	30443.9	56528.5
1038.87	12518.4	1066.42	25963.6	58721.2
874.196	13097.2	1685.29	30987.4	57857.7

## Sheet: Extended Data Fig. 4c
Extended Data Fig. 4c
Pearson’s correlation coefficient
Control	LA	LC	LA+LC
0.33	0.03	0.61	0.48
0.34	0.07	0.63	0.51
0.35	0.09	0.51	0.5
0.35	0.08	0.57	0.49
0.47	0.07	0.55	0.46
0.41	0.05	0.51	0.48

## Sheet: Extended Data Fig. 4d
Extended Data Fig. 4d
ASM protein level (fold)
Control	LA	LC	LA+LC
1	0.411264	1.28155	1.16106
1	0.329176	2.01448	0.974026
1	0.490994	1.50015	1.39589

## Sheet: Extended Data Fig. 4e
Extended Data Fig. 4e
ASM mRNA (fold)
NC	shASM #1	shASM #2
1	0.341896	0.451307
1.02227	0.421438	0.304368
1.01191	0.324438	0.313968
1.00789	0.254948	0.263479
0.98808	0.223957	0.246942

## Sheet: Extended Data Fig. 4f
Extended Data Fig. 4f
Lactyl-CoA Relative amount
Control	LA	LC	LA+LC
189.11	2453.77	175.4	508.627
167.124	2151.81	155.195	353.121
141.627	1829.39	110.16	249.898
200.811	2314.23	24.759	398.548

## Sheet: Extended Data Fig. 4g
Extended Data Fig. 4g
pan-Kla protein level (%)
	0 mM LA			5 mM LA			10 mM LA
Control	1	1	1	1.26791	1.67229	1.64301	1.94752	2.06315	1.87898
LC	0.635284	0.59337	0.757594	1.11765	1.0523	1.29914	1.50604	1.4363	1.49372
