# Supplementary material for: Lithium carbonate revitalizes tumor-reactive CD8+ T cells by shunting lactic acid into mitochondria
Source: Nat Immunol. 2024 Jan 23;25(3):552–61. doi: 10.1038/s41590-023-01738-0 (PMC10907288; doi:10.1038/s41590-023-01738-0)
Supplement: Supplementary file 18 — Statistical source data. [file 41590_2023_1738_MOESM18_ESM.xlsx]

## Sheet: Extended Data Fig. 5a
Extended Data Fig. 5a
LDHa mRNA (fold)
Control	LA	LC	LA+LC
1.07	0.69	2.59	1.36
0.99	0.66	2.7	1.42
1	0.68	2.97106	1.55
1.01188	0.817722	3.19553	0.903394
0.988917	0.82204	3.18574	0.941635
0.974743	0.789365	3.28137	0.934626
LDHb mRNA (fold)
Control	LA	LC	LA+LC
1	0.55	3.53	1.43
1.03	0.6	3.66	1.49
1.02	0.62	3.99	1.62
0.928445	0.714699	4.33576	1.3157
1.035	0.677774	4.27588	1.35619
1.08089	0.685158	4.21837	1.32194
1.02411	0.677502	4.35265	1.38298

## Sheet: Extended Data Fig. 5b
Extended Data Fig. 5b
Tfeb mRNA (fold)
Control	LA	LC	LA+LC
0.96	0.61	6.5	2.64
1.03	0.6	6.97	2.83
1.01	0.59	7.42	3.02
1	0.380279	5.85973	1.23289
1.06698	0.39694	5.03696	2.0953
1.08009	0.412759	4.61688	2.18927

## Sheet: Extended Data Fig. 5c
Extended Data Fig. 5c
TFEB protein level (fold)
Cytoplasm				Nucleus
Control	LA	LC	LA+LC	Control	LA	LC	LA+LC
1	0.618722	3.00684	1.6375	8.29481	4.67233	14.527	11.0041
1	0.900123	3.30328	4.54583	8.3971	4.2995	18.5362	15.169
1	0.766875	3.01151	2.59706	9.32771	3.10586	19.4817	16.0381

## Sheet: Extended Data Fig. 5d
Extended Data Fig. 5d
LDHb protein level (fold)
Tfebfl/flCD8+ T				Tfebfl/fl LckcreCD8+ T
Control	LA	LC	LA+LC	Control	LA	LC	LA+LC
1	0.8352	1.45436	1.12016	0.220758	0.118353	0.361425	0.307748
1	0.393284	1.90343	1.17762	0.367747	0.311	0.510338	0.333376
1	0.546063	1.11978	1.52588	0.308687	0.269359	0.480365	0.388569

## Sheet: Extended Data Fig. 5e
Extended Data Fig. 5e
Pearson’s correlation coefficient
Control	LA	LC	LA+LC	LA+LC+CGP	LA+LC+Ryn
0.765	0.352	1.015	1.08	1.055	0.943
0.747	0.342	1.006	1.073	1.036	0.934
0.717	0.328	0.964	1.043	1.026	0.896
0.69	0.325	0.947	0.991	1.016	0.867
0.662	0.301	0.915	0.987	0.965	0.866
0.625	0.297	0.879	0.956	0.953	0.855
0.599	0.294	0.852	0.949	0.95	0.853
0.589	0.289	0.818	0.926	0.929	0.848
0.582	0.273	0.806	0.914	0.91	0.83
0.576	0.269	0.786	0.892	0.897	0.783
0.572	0.259	0.785	0.891	0.896	0.746
0.533	0.257	0.777	0.868	0.876	0.739
0.511	0.256	0.769	0.844	0.865	0.729
0.507	0.225	0.751	0.823	0.815	0.708
0.459	0.188	0.732	0.821	0.793	0.69
0.443	0.175	0.723	0.806	0.789	0.666
0.428	0.169	0.658	0.768	0.73	0.645
0.41	0.168	0.646	0.693	0.658	0.637
0.378	0.163	0.622	0.68	0.611	0.627
0.355	0.158	0.617	0.656	0.562	0.593
0.354	0.157	0.609	0.654	0.533	0.593
0.35	0.154	0.6	0.632	0.507	0.568
0.349	0.15	0.583	0.63	0.507	0.563
0.323	0.144	0.565	0.626	0.505	0.533
0.316	0.133	0.564	0.616	0.48	0.515
0.513	0.442	1.45	1.399	1.155	1.42
0.498	0.436	1.239	1.311	1.15	1.388
0.495	0.417	1.205	1.29	1.068	1.342
0.462	0.395	1.185	1.282	1.06	1.289
0.452	0.394	1.174	1.227	1.045	1.288
0.451	0.379	1.163	1.159	1.042	1.253
0.449	0.376	1.15	1.1	1.026	1.234
0.418	0.373	1.116	1.045	1.021	1.205
0.413	0.364	1.084	1.041	0.969	1.104
0.392	0.363	1.08	1.01	0.967	1.081
0.387	0.349	1.074	0.977	0.964	1.066
0.384	0.346	1.049	0.954	0.923	1.04
0.379	0.34	0.985	0.938	0.918	1.026
0.376	0.339	0.95	0.919	0.904	1.024
0.341	0.338	0.942	0.91	0.869	0.964
0.338	0.331	0.933	0.906	0.867	0.954
0.321	0.309	0.873	0.905	0.859	0.93
0.317	0.306	0.87	0.891	0.851	0.889
0.317	0.305	0.869	0.874	0.839	0.88
0.316	0.29	0.863	0.853	0.795	0.871
0.312	0.266	0.855	0.817	0.712	0.844
0.308	0.263	0.85	0.811	0.711	0.838
0.293	0.258	0.84	0.795	0.698	0.837
0.273	0.254	0.838	0.765	0.681	0.813
0.265	0.245	0.827	0.659	0.669	0.769
0.262	0.242	0.82	0.595	0.658	0.743
0.26	0.23	0.801	0.593	0.654	0.695
0.259	0.22	0.779	0.571	0.64	0.6
0.252	0.211	0.733	0.567	0.603	0.596
0.251	0.207	0.713	0.567	0.597	0.586

## Sheet: Extended Data Fig. 5f
Extended Data Fig. 5f
Relative mRNA (fold)
Control	Mcoln1	1.042	0.995	0.975	1	0.931177	1.04003	0.961461
	Mcoln2	1.012	0.953	1.047	1	1.0749	1.07769	1.00809
	Tpcn1	0.972	0.987	1.039	1	1.02603	0.925014	0.967986
	Tpcn2	1.045	1.022	0.948	1	1.05493	1.08977	1.08057
LA	Mcoln1	0.825	0.828	0.871	0.861688	0.936336	0.913008	0.928658
	Mcoln2	0.874	0.772	0.741	0.623305	0.637727	0.63663	0.617331
	Tpcn1	0.761	0.787	0.776	0.762218	0.734901	0.719097	0.648065
	Tpcn2	0.399	0.448	0.437	0.542335	0.559002	0.663848	0.660748
LC	Mcoln1	1.268	1.359	1.355	1.04463	1.12666	1.15505	1.1058
	Mcoln2	2.822	2.956	2.717	3.02264	3.15435	2.98029	3.33502
	Tpcn1	1.255	1.186	1.181	1.20461	1.24903	1.19846	1.14448
	Tpcn2	1.249	1.375	1.265	1.40818	1.4663	1.45672	1.46348
LA+LC	Mcoln1	1.124	1.171	1.131	1.02688	0.985381	1.09688	1.13466
	Mcoln2	1.545	1.584	1.455	1.65702	1.36786	1.61093	1.57143
	Tpcn1	0.839	0.899	0.911	0.951812	0.794273	0.774308	0.837589
	Tpcn2	0.554	0.557	0.568	0.787089	0.750673	0.624704	0.885432

## Sheet: Extended Data Fig. 5g
Extended Data Fig. 5g
Mcoln2 mRNA (fold)
NC	shMcoln2 #1	shMcoln2 #2
1.06	0.27	0.31
1	0.23	0.28
0.94	0.29	0.27
0.999141	0.359076	0.428249
1.00004	0.360522	0.441224
1.02013	0.369608	0.4347

## Sheet: Extended Data Fig. 5h
Extended Data Fig. 5h
TFEB protein level (fold)
Cytoplasm								Nucleus
NC				shMcoln2				NC				shMcoln2
Control	LA	LC	LA+LC	Control	LA	LC	LA+LC	Control	LA	LC	LA+LC	Control	LA	LC	LA+LC
1	0.316935	1.0937	0.44146	0.156684	0.803071	0.467441	0.467441	2.03724	0.697969	4.49487	1.91769	0.815967	0.261641	1.02848	0.918818
1	0.499211	0.809722	0.548234	0.098827	0.09261	0.26547	0.26547	2.63528	0.227023	7.1257	2.58726	0.79213	0.089691	1.83541	0.346365
1	0.408739	1.38836	0.484528	0.448091	1.39901	1.36439	1.36439	1.67092	1.05945	5.85899	3.82686	0.364447	0.465745	2.48093	1.48323
LDHb protein level (fold)
NC				shMcoln2
Control	LA	LC	LA+LC	Control	LA	LC	LA+LC
1	0.497049	2.83241	2.05171	1.05896	0.719591	1.25429	0.400681
1	0.454059	3.36541	2.20829	0.851999	0.62587	1.3029	0.388765
1	0.106117	4.18694	3.03638	0.079748	0.089158	0.385997	0.166234

## Sheet: Extended Data Fig. 5j
Extended Data Fig. 5j
LysoSensor MFI
Time (min)	Control			Lactic acid			Hydrochloric acid			Sodium lactate
0	3091	3223	3214	4045	4071	4114	3310	3315	3473	5529	5496	6646
15	3342	3388	3495	40702	42934	37821	5897	5847	5615	5127	5195	5324
30	3757	3898	3874	97723	98301	82738	5969	5795	5449	10511	10203	11954
45	4022	5149	3961	93360	104906	104435	8451	8385	8915	7055	6938	8035
60	4067	3959	4026	202876	251921	217063	7581	6872	7595	5165	5258	6351
90	3320	4007	5047	202876	220969	213578	47029	46334	42300	5723	4217	4614

## Sheet: Extended Data Fig. 5l
Extended Data Fig. 5l
Lysosomal 2H (ppm)
Control	DAC	DAC+LiCl		Control	D2SO4	D2SO4+LiCl
88	1135	484		132	1430	703
84	1274	553		96	1380	784
107	1301	602		118	1238	665

[truncated: 1 more sheets: Extended Data Fig. 5n]
