# Supplementary material for: Lithium carbonate revitalizes tumor-reactive CD8+ T cells by shunting lactic acid into mitochondria
Source: Nat Immunol. 2024 Jan 23;25(3):552–61. doi: 10.1038/s41590-023-01738-0 (PMC10907288; doi:10.1038/s41590-023-01738-0)
Supplement: Supplementary file 20 — Statistical source data. [file 41590_2023_1738_MOESM20_ESM.xlsx]

## Sheet: Extended Data Fig. 6a
Extended Data Fig. 6a
day	LC-blood			LC-tumor				LiCl-blood				LiCl-tumor
2	1.01	1	1.15					1.08	1.07	0.99	1.03
4	0.99	0.96	1.11					1.06	1	1.1	1.04
6	1.12	1.03	1					0.82	1.05	1.23	1.01
8	1.02	1.09	0.98					1.14	1.15	1.12	1.04
10	1.03	1.12	0.94					1.1	1.18	0.95	0.95
12	0.97	1.15	1.07					0.96	0.91	1.04	0.92
14	1.14	1.05	0.95	0.78	0.64	0.77	0.81	1.15	1.02	1.1	1.1	0.56	0.56	0.57	0.57
16	1	1.13	0.93	0.66	0.83	0.81	0.87	1.31	1.25	1.24	1.23	0.68	0.66	0.67	0.51

## Sheet: Extended Data Fig. 6b
Extended Data Fig. 6b
B16 Survival (N=15)
Death No.	Death Time (day)
	Vehicle	LC
1	18	26
2	18	28
3	20	31
4	20	31
5	20	33
6	21	35
7	21	35
8	21	36
9	22	37
10	22	38
11	23	41
12	23
13	24
14	25
15	25
Vehicle	day	MC38 tumor size
	7	237.966	245.388	366.08	211.86	322.544	353.048	248.279	279.754	363.202	350.458
	9	403.487	303.24	346.065	480.46	326.223	423.586	711.155	417.594	620.307	599.385
	11	389.138	729.684	409.009	769.691	610.406	605.125	561.969	267.708	633.712	482.548
	13	674.311	1003.53	772.057	706.033	782.264	463.805	564.325	835.018	471.412	712.495
	15	553.602	783.841	825.524	594.606	750.588	794.086	952.999	1118.51	683.499	1226.62
	17	1330.22	1227.38	1356.65	1191.27	1270.23	842.218	1164.11	1339.93	1068.7	1298.73
	19	1412.66	2104.1	1262.08	1495.81	1614.14	1570.94	1449.83	1535.87	1654.48	1446.06
LC	day	MC38 tumor size
	7	218.895	263.39	330.28	356.554	317.859	197.248	304.179	286.49	369.922	369.579
	9	494.899	331.836	477.837	819.741	356.512	313.512	284.48	345.815	277.539	223.468
	11	554.658	374.389	286.49	426.988	368.834	417.874	548.97	473.92	346.395	336.909
	13	375.863	683.427	480.245	558.945	573.194	642.129	294.844	350.855	484.968	296.026
	15	518.511	562.766	629.32	576.779	542.738	400.09	514.69	424.481	485.655	528.729
	17	882.129	533.113	753.77	831.814	803.286	757.321	721.461	616.358	676.672	753.524
	19	898.485	723.924	862.86	803.442	864.485	763.296	846.624	892.532	1213.7	860.938
MC38 Survival (N=10)
Death No.	Death Time (day)
	Vehicle	LC
1	21	26
2	21	31
3	21	32
4	23	36
5	23	44
6	23	47
7	25	48
8	25	49
9	25	55
10	25	68
Vehicle	day	4T1 tumor size
	7	64.3853	122.556	66.7693	75.6611	59.3614	75.4039	136.405	70.4351
	9	197.491	152.547	162.357	139.547	107.671	132.134	157.208	105.705
	11	159.911	188.822	507.055	296.861	174.869	264.698	227.947	252.696
	13	332.146	388.98	294.4	241.897	368.82	262.16	248.979	257.386
	15	376.934	470.448	428.11	287.228	611.347	314.691	276.791	388.694
	17	349.714	815.547	462.62	464.402	446.518	407.619	320.945	354.637
	19	544.07	1021.18	904.971	647.209	540.549	476.085	557.867	757.186
LC	day	4T1 tumor size
	7	74.4377	90.4513	82.7002	100.584	79.7246	92.5301	83.7713	56.5916
	9	174.64	81.2002	81.349	112.574	62.1597	77.6835	96.7127	78.8386
	11	170.898	87.8504	109.974	122.237	94.1259	165.365	173.805	125.196
	13	172.018	86.7697	158.416	206.957	151.624	65.1499	148.185	91.2821
	15	223.877	129.987	232.227	133.238	145.26	294.578	301.656	176.498
	17	227.022	206.511	182.832	387.526	222.334	332.234	180.94	259.363
	19	361.654	248.793	290.402	226.262	524.15	481.34	232.687	388.285

## Sheet: Extended Data Fig. 6c
Extended Data Fig. 6c
4T1 Survival (N=8)
Death No.	Death Time (day)
	Vehicle	LC
1	20	31
2	25	34
3	26	37
4	29	39
5	32	44
6	33	45
7	34	46
8	37	47

## Sheet: Extended Data Fig. 6d
Extended Data Fig. 6d
Vehicle	day	Tumor size
	7	41.51	79.0184	69.593	61.9896	62.1544	62.3002	53.8012	71.9168
	9	100.935	197.044	257.882	168.435	85.1869	114.522	99.938	118.211
	11	353.66	253	331.925	251.665	281.218	241.986	138.341	243.573
	13	575.498	399.14	795.56	512.918	567.435	440.55	509.048	529.11
	15	918.429	674.849	1199.9	1012.97	1326.69	1060.15	762.868	717.917
	17	1513.98	1160.53	1771.9	1712.98	1625.04	1585.07	1382.18	1620.32
LC	day	Tumor size
	7	38.9714	41.0441	54.6163	50.7864	34.7588	42.9789	51.4756	44.9735
	9	39.8745	46.8867	59.556	64.0274	46.5546	50.9895	74.2822	69.1791
	11	49.5862	62.8709	88.6418	78.9349	62.9297	56.3142	125.39	135.898
	13	66.1713	101.584	131.665	96.0353	78.8873	86.7116	135.404	154.549
	15	118.103	172.813	192.514	193.321	115.296	101.577	305.132	344.624
	17	308.621	485.084	486.816	342.161	346.998	231.926	619.713	385.092
LiCl	day	Tumor size
	7	58.44	81.7781	52.5729	39.7187	44.6212	56.3053	40.3161	38.0936
	9	67.1881	125.308	64.3556	42.6483	51.9431	62.8283	53.8917	48.4845
	11	104.719	147.988	189.756	54.5001	114.838	63.8118	78.4428	120.272
	13	216.127	264.79	251.814	169.847	150.694	80.2702	73.43	136.574
	15	315.594	385.361	366.34	291.963	312.687	254.233	237.116	76.9264
	17	636.824	487.5	676.759	667.702	515.854	399.26	518.399	342.827
Na2CO3	day	Tumor size
	7	56.3809	51.6389	62.2909	70.3682	97.9232	58.842	48.0655	88.468
	9	80.3288	141.511	111.362	111.515	140.772	88.8035	103.442	146.518
	11	309.23	182.784	187.697	199.102	141.709	230.501	175.906	276.272
	13	538.86	367.084	364.887	298.978	353.972	372.303	282.788	443.666
	15	696.269	613.418	362.353	438.657	700.068	670.733	374.977	854.595
	17	1224.6	1120.44	915.323	1053.77	1227.92	1335.21	773.916	1613.8
NaCl	day	Tumor size
	7	38.4637	47.3757	100.229	58.7745	104.037	75.9583	73.3702	66.1648
	9	82.1702	90.5343	171.106	127.285	177.9	111.558	127.667	108.3
	11	156.063	242.064	228.869	275.041	258.317	151.624	247.671	152.433
	13	551.913	737.847	513.828	236.306	593.397	552.36	608.663	431.53
	15	937.468	903.08	1016.48	653.405	1177.46	551.957	725.443	992.657
	17	1959.87	1870.37	1641.38	1417.35	1910.93	1803.69		1863.66
Survival (N=8)
Death No.	Death Time (day)
	Vehicle	LC	LiCl	Na2CO3	NaCl
1	20	26	24	22	20
2	20	32	26	24	20
3	22	37	31	25	22
4	24	39	32	26	24
5	25	40	36	28	24
6	26		37	31	25
7	26		39	32	26
8	28			37	27

## Sheet: Extended Data Fig. 6e
Extended Data Fig. 6d
B16 tumor
CD8+ T cells in CD45+ cells (%)						IFN-γ+ cells in CD8+ T cells (%)						CD107a+ cells in CD8+ T cells (%)
Vehicle	LC	LiCl	Na2CO3	NaCl		Vehicle	LC	LiCl	Na2CO3	NaCl		Vehicle	LC	LiCl	Na2CO3	NaCl
7.9	35.4	16.3	17	5.68		33.5	77.6	75.2	13.9	47.1		8.87	26.13	20.3	6.67	2.53
7.87	18.3	16.8	11.3	4.43		31.8	65.7	61.8	53	39.1		11.6	28.7	13	21.9	5.99
8.31	33	17.9	12.3	4.63		33.9	60.8	62.7	59.6	48.3		10.3	41.6	22	8.94	6.17
7.75	19.4	17.4	11.5	4.92		31.4	64.7	65.5	18.1	34.5		15.6	46.4	27.6	6.06	5.42
7.27	19	18.2	10.5	9.65		43.7	72.7	59.8	39.6	40.4		12.4	39.9	24.7	16.4	4.93
7.77	18.5	19.9	9.91	5.97		41.3	73.6	52.6	41	33.3		12.1	42.2	25.5	17.2	1.44
8.21	17.6	17.3	11.8	8.93		38.1	73.1	54.2	51.9	31		17.9	31.7	24.9	9.41	7.44
7.93	20	18.8	6.37	2.1		41.6	73.2	63.1	43.3	24.2		9.31	20.5	7.15	22.7	9.19
