# Supplementary material for: Lithium carbonate revitalizes tumor-reactive CD8+ T cells by shunting lactic acid into mitochondria
Source: Nat Immunol. 2024 Jan 23;25(3):552–61. doi: 10.1038/s41590-023-01738-0 (PMC10907288; doi:10.1038/s41590-023-01738-0)
Supplement: Supplementary file 22 — Statistical source data. [file 41590_2023_1738_MOESM22_ESM.xlsx]

## Sheet: Extended Data Fig. 7a
Extended Data Fig. 7a
Apoptotic cells (%)
	Control				LA				LC				LA+LC
B16 cell	3.4	3.8	4.2	3.8	7.5	8	7.4	5.7	6.8	5.3	6.1	6.6	6.2	5.2	8.5	5.4
MC38 cell	1.9	2.2	1.6	2.4	3.6	3.5	4.5	2.9	4.3	3.7	2.9	3.6	5.2	5.2	6.9	5.1
4T1 cell	5	4.8	6.6	5.6	9	7.3	8.8	9.2	9.3	8.7	7.9	7.1	8.6	11.7	9.2	10.3

## Sheet: Extended Data Fig. 7b
Extended Data Fig. 7b
Tumor cell count (×100000)
	Time	Control				LA				LC				LA+LC
B16 cell	0 hr	1	1	1	1	1	1	1	1	1	1	1	1	1	1	1	1
	24 hr	4.6	3.95	4.45	5.15	4.5	4.4	4.65	4.35	4.25	3.65	4.4	4.6	5.05	4.1	4.95	4.95
	48 hr	22.5	19.5	19.5	20.5	24	17.5	20.5	22.5	18.5	21	23.5	20	25	18.5	24	22
MC38 cell	0 hr	1	1	1	1	1	1	1	1	1	1	1	1	1	1	1	1
	24 hr	1.8	1.5	1.6	1.9	1.1	1.25	1.5	1.2	1.5	1.55	1.75	1.7	1.55	1.5	1.75	1.9
	48 hr	11	11.5	10	12.5	9	10	8.5	8.5	10.5	10	11.5	11	10	9.5	10.5	10
4T1 cell	0 hr	1	1	1	1	1	1	1	1	1	1	1	1	1	1	1	1
	24 hr	2.7	3.3	2.4	2.85	3	2.9	3.15	2.8	2.8	2.45	2.7	2.85	2.45	2	2.2	2.35
	48 hr	21	19	20	20.5	19	19	20.5	20	18	19	18	20	20.5	19.5	20	18

## Sheet: Extended Data Fig. 7d
Extended Data Fig. 7d
Mitochondria M+3 Lactate relative amount (104)
	Control				13C-LA				LC				13C-LA+LC
B16 cell	2807.73	3425.25	3214.19	2291.41	1986.83	3274.8	2062.1	1865.74	2885.35	3301.99	2703.83	3425.07	2220.27	1912.37	2002.54	1996.9
MC38 cell	1923	1688.22	1848.46	2655.28	1668.13	1956.75	1700.21	2346.48	1710.04	1897.02	2363.36	2450.74	1878.71	2051.6	1897.5	2138.55
4T1 cell	1258.18	1614.37	1069.26	2102.13	1487.39	2102.67	787.635	2158.73	1358.56	1812.39	1020.16	2386.64	1378.51	2018.41	1049.13	2252.32

## Sheet: Extended Data Fig. 7e
Extended Data Fig. 7e
Ratio in B16 Tumor (%)		gate: Zombie-CD45+
No.	Marker	Vehicle								LC
1	CD8+	0.56	0.65	0.89	0.85	0.88	0.77	1.1	1.11	2.06	2.09	4.64	2.47	4.84	3.03	2.17	1.83
2	CD4+	0.9	1.28	1.25	1.31	1.27	1.33	0.97	1.18	1.44	0.95	1.74	1.89	1.9	1.81	1.38	1.2
3	CD4+IFN+	0.034	0.055	0.092	0.019	0.063	0.074	0.041	0.043	0.057	0.043	0.087	0.11	0.045	0.049	0.052	0.076
4	CD4+IL-4+	0.17	0.17	0.19	0.14	0.19	0.12	0.12	0.12	0.29	0.18	0.15	0.22	0.14	0.25	0.11	0.12
5	CD4+Foxp3+	0.073	0.056	0.067	0.064	0.055	0.048	0.074	0.076	0.069	0.086	0.11	0.021	0.088	0.041	0.034	0.027
6	CD11b+F4/80+	8.3	8.38	10.4	9.42	9.72	5.46	6.87	5.73	6.98	6.8	7.61	7.06	9.02	8.71	9.48	9.06
7	CD11b+F4/80+iNOS+	2.69	2.68	3.35	3.43	3.36	1.51	1.53	1.8	3.06	2.85	3.26	3.03	2.79	2.67	3.08	2.98
8	CD11b+F4/80+CD206+	6.49	6.46	6.95	6.62	5.33	5.5	4.79	4.91	5.05	5.18	6.55	6.67	6.28	6.42	6.12	6.51
9	CD11b+CD11c+	3.71	3.6	3.36	1.68	1.95	2.13	1.88	2.43	5.1	3.05	5.78	2.51	2.27	5.09	3.12	3.17
10	CD11b+Ly6c+	0.93	2.04	2.55	1.25	1.93	2.37	2.34	2.78	2.28	2.32	3.79	1.09	1.58	1.98	0.89	1.12
11	NK1.1+ or CD49b+	0.19	0.21	0.2	0.38	0.78	0.11	0.23	0.21	0.78	0.54	0.76	1.17	0.43	0.99	0.26	0.64
12	CD19+	0.000699	0.000565	0.00508	0	0.00084	0	0	0.000725	0	0	0	0	0	0.00726	0	0
Ratio in MC38 Tumor (%)		gate: Zombie-CD45+
No.	Marker	Vehicle								LC
1	CD8+	1.84	1.88	2.76	2.76	1.68	1.66	1.53	1.47	6.12	5.95	7.9	7.11	7.31	5.26	5.9	6.33
2	CD4+	2.86	2.22	2.04	1.73	2.34	2.43	2.81	3.09	1.57	2.6	2.65	1.33	1.59	2.76	2.69	2.57
3	CD4+IFN+	0.032	0.026	0.03	0.046	0.092	0.11	0.035	0.06	0.013	0.033	0.04	0.043	0.028	0.041	0.045	0.042
4	CD4+IL-4+	1.03	0.62	1.35	0.69	0.77	0.75	0.97	0.82	0.81	0.66	0.59	0.9	0.36	0.53	0.51	0.58
5	CD4+Foxp3+	0.98	1.41	1.13	0.96	0.97	0.87	0.52	1	0.6	0.91	0.71	0.76	0.72	1.1	1.19	0.45
6	CD11b+F4/80+	7.96	8.49	9.77	15.3	13.6	9.25	12.1	10.5	6.67	6.82	17.6	16	5.61	9.29	13.4	6.47
7	CD11b+F4/80+iNOS+	3.02	3.12	3.21	6.71	5.47	3.23	4.28	3.31	2.21	2.46	6.07	7.18	1.88	2.92	5.57	2.5
8	CD11b+F4/80+CD206+	7.93	8.12	7.1	9.39	12.4	7.69	9.76	10.9	6.11	5.82	10.3	4.88	6.19	10.9	6.24	12
9	CD11b+CD11c+	6.39	9.69	4.07	6.19	9.13	5.76	4.12	4.3	4.16	5.31	4.5	12.6	3.94	5.21	6.04	4.56
10	CD11b+Ly6c+	3.65	2.98	2.89	8.9	6.56	6.61	6.32	2.86	4.97	4.34	4.18	8.38	9.61	8.53	2.19	2.28
11	NK1.1+ or CD49b+	3.32	1.06	1.41	4.9	3.34	3.84	3.07	1.83	3.87	2.82	2.86	3.06	2.41	2.64	1.97	3.24
12	CD19+	0.031	0	0.00268	0	0.000926	0.015	0.00204	0.025	0.00461	0.00136	0.00226	0.000395	0	0.000318	0.000296	0.000338
Ratio in 4T1 Tumor (%)		gate: Zombie-CD45+
No.	Marker	Vehicle								LC
1	CD8+	1.47	1.39	0.61	0.96	1.03	0.26	1.5	0.77	7.83	8.14	8.08	5.84	6.02	4.28	8.53	4.15
2	CD4+	2.51	3.9	2.32	3.54	6.46	4.02	3.74	2.32	2.55	1.43	4.5	4.45	2.06	3.05	8.95	2.37
3	CD4+IFN+	0.22	0.15	0.077	0.069	0.31	0.12	0.071	0.11	0.027	0.00745	0.012	0.017	0.00292	0.013	0.02	0.18
4	CD4+IL-4+	2.11	6.18	3.38	1.93	3.23	4.37	3.16	3.5	2.1	3.15	2.86	1.37	2.61	4.43	8.36	3.01
5	CD4+Foxp3+	0.033	0.052	0.00406	0.016	0.034	0.018	0.019	0.024	0.00644	0.027	0.00623	0.053	0.077	0.014	0.019	0.017
6	CD11b+F4/80+	4.22	3.13	2.77	9.3	3.62	3.43	4.63	5.02	5.44	6.01	3.63	3.05	4.21	9.71	4.85	5.55
7	CD11b+F4/80+iNOS+	0.05	0.043	0.051	0.061	0.011	0.053	0.035	0.055	0.074	0.018	0.061	0.011	0.081	0.029	0.12	0.13
8	CD11b+F4/80+CD206+	0.86	1.67	2.07	2.41	1.28	1.79	1.49	2.28	1.66	2.11	1.3	1.92	1.12	0.91	0.97	0.97
9	CD11b+CD11c+	4.39	3.15	4.74	5.95	7.53	8.25	6.08	4.24	3.81	4.5	6.1	9.11	3.99	2.44	8.47	5.97
10	CD11b+Ly6c+	14.6	13.9	18.9	12.5	18.3	19.1	18.6	19.4	19.2	15.3	16.5	19.3	18.2	19.9	19.8	20.9
11	NK1.1+ or CD49b+	0.1	0.83	0.55	0.34	1.7	1.25	0.2	0.24	0.94	0.74	2.77	2.06	1.19	0.96	1.15	0.81
12	CD19+	0.14	0.25	0.21	0.24	0.71	0.13	0.26	0.57	0.11	0.25	0.38	0.56	0.19	0.61	0.79	0.27

## Sheet: Extended Data Fig. 7f
Extended Data Fig. 7f
MC38
CD8+ T cells in CD45+ cells (%)			IFN-γ+ cells in CD8+ T cells (%)			CD107a+ cells in CD8+ T cells (%)
Vehicle	LC		Vehicle	LC		Vehicle	LC
23.5	58.3		19.2	70.4		0.15	21
23.9	61.6		18.3	86.4		0.73	39.2
22.2	48.6		35	26.2		1.17	34.3
35	40.2		65.6	92.2		0.94	32.9
13.9	25.4		34.6	87.4		0.28	25.6
20.4	41		57.8	74.6		0.28	40.1
4T1
CD8+ T cells in CD45+ cells (%)			IFN-γ+ cells in CD8+ T cells (%)			CD107a+ cells in CD8+ T cells (%)
Vehicle	LC		Vehicle	LC		Vehicle	LC
1.49	4.42		33.7	96.5		4.08	64.1
2.97	12.5		26.2	95.7		0	63.5
5.72	9.5		22.8	94.5		4.03	46.1
0.32	6.02		49.5	98.9		0.71	27.2
1.43	6.15		80.4	99		4.2	33.3
3.99	13.1		20.3	98.6		0.5	32.9

## Sheet: Extended Data Fig. 7g
Extended Data Fig. 7g
Ratio in H22 ascites (%)		gate: Zombie-CD45+
No.	Marker	Vehicle								LC
1	CD8+	0.06	0.19	0.07	0.079	0.042	0.076	0.073	0.21	0.097	0.06	0.046	0.05	0.11	0.073	0.089	0.097
2	CD4+	0.24	0.57	0.33	0.21	0.2	0.38	0.37	0.61	0.26	0.27	0.34	0.28	0.48	0.34	0.31	0.25
3	CD4+IFN+	0.015	0.035	0.027	0.011	0.00694	0.031	0.029	0.048	0.015	0.021	0.022	0.027	0.045	0.023	0.016	0.014
4	CD4+IL-4+	0.000871	0.019	0.00402	0.0023	0.00185	0.00122	0.00346	0.00354	0.00127	0.00361	0.00621	0.00228	0.0013	0.00234	0.00278	0.00363
5	CD4+Foxp3+	0.000349	0.00789	0.000892	0.00105	0.00267	0.00276	0.0021	0.000498	0.0012	0.00204	0.00187	0.00251	0.000579	0.00128	0.00142	0.00133
6	CD11b+F4/80+	0.58	1.81	1.59	0.66	0.32	0.58	2.13	2.08	0.66	1.19	1.56	1.46	0.83	0.7	1.18	1.32
7	CD11b+F4/80+iNOS+	0.047	0.1	0.067	0.038	0.00679	0.017	0.1	0.081	0.081	0.12	0.14	0.12	0.082	0.076	0.1	0.14
8	CD11b+F4/80+CD206+	0.7	0.92	0.82	0.54	0.77	0.87	0.88	0.76	0.64	0.95	0.92	0.83	0.9	0.58	0.61	0.62
9	CD11b+CD11c+	0.94	0.74	0.58	0.47	0.8	0.87	1.24	0.67	0.66	0.72	0.82	0.94	0.48	1.09	0.94	0.79
10	CD11b+Ly6c+	8.27	4.8	2.48	2.04	2.95	7.49	7.96	8.52	6.31	1.57	4.65	5.27	6.28	5.99	7.67	7.76
11	NK1.1+ or CD49b+	0.016	0.02	0.012	0.015	0.17	0.19	0.23	0.024	0.012	0.011	0.03	0.55	0.032	0.32	0.29	0.28
12	CD19+	0.15	0.32	0.19	0.13	0.15	0.21	0.32	0.28	0.12	0.19	0.097	0.023	0.043	0.033	0.21	0.23

## Sheet: Extended Data Fig. 7h
Extended Data Fig. 7h
H22 ascites
CD8+ T cells in CD45+ cells (%)					IFN-γ+ cells in CD8+ T cells (%)					CD107a+ cells in CD8+ T cells (%)
Vehicle	Exogenous-LA	LC	Exogenous-LA+LC		Vehicle	Exogenous-LA	LC	Exogenous-LA+LC		Vehicle	Exogenous-LA	LC	Exogenous-LA+LC
11.4	0.15	10.6	23.4		8.39	7	11.7	29.2		25.7	7.81	17.6	27.3
10.9	14.6	9.1	24		15.4	6.27	4.47	26.5		17.2	11.3	16.7	23
14.8	9.28	7.48	16.4		9.1	4.82	21.1	36.3		21	12.5	15.9	23.3
11	7.27	10.4	15.9		13.5	6.47	8.96	19.8		14.6	14	19.9	31.2
7.26	6.71	9.78	22.7		8.24	5.58	23.3	11.4		21.4	16.6	21.4	29.1
11.5	10.5	11.5	23.7		12.6	13.4	14.7	13.4		18.2	21.6	16.9	41.1
11.4	0.17	10.6	22.1		8.5	10.1	9.24	67.7		20.3	7.26	19.2	20.5
7.53	9.51	12.1	9.15		10.2	6.28	11.5	32.2		23.5	22	21.7	34.4

## Sheet: Extended Data Fig. 7i
Extended Data Fig. 7i
H22 ascites
Ascites volume (mL)					Tumor cell count
Vehicle	Exogenous-LA	LC	Exogenous-LA+LC		Vehicle	Exogenous-LA	LC	Exogenous-LA+LC
4.1	5.9	4.5	1.3		16476600	19235776	11036312	10126648
5	4.4	4.6	4.1		19319384	14878360	13256656	14906976
4.5	2.9	3.7	2.3		13218128	15647520	13038928	14149352
4.3	4	3.5	4		18773384	16103192	16121112	8738632
4.8	3.2	4	4		18681992	14006720	17525704	3665872
3.5	4.9	3.5	3.5		18597152	17873632	17839640	994224
4.4	3.4	3	3.1		22274784	18244800	21134736	21224
5	4.6	3.6	0.5		16425360	16536128	11717552	12957224
4.2	5.8	4	3.9		19115320	20181224	16278976	12251064
4.3	3.9	4.5	3.5		18514440	19392016	6712552	7618072

## Sheet: Extended Data Fig. 7k
Extended Data Fig. 7k
Mct1 mRNA (fold)				LDHb mRNA (fold)
shNC	shMCT1#1	shMCT1#2		shNC	shLDHb#1	shLDHb#2
0.97	0.32	0.36		1.02	0.23	0.25
1.02	0.34	0.37		1.01	0.27	0.37
1	0.29	0.33		0.98	0.24	0.26
0.98	0.27	0.39		1	0.29	0.35

## Sheet: Extended Data Fig. 7l
Extended Data Fig. 7l
NC+Vehicle	day	B16 tumor size
	7	47.6996	83.4823	106.937	79.1644	69.632	81.0952	122.915	120.277	70.408	66.9074
	9	155.107	304.65	358.437	216.293	301.822	429.975	371.116	392.166	157.401	206.2
	11	401.945	594.699	725.157	508.046	822.836	933.513	752.253	800.597	515.61	753.988
	13	714.995	839.706	1179.8	882.347	1326.35	1665.94	1148.97	1275.46	846.75	989.544
	15	1133.77	1239.56	1492.61	1242.47	1634.83	1953.01	1535.8	1371.01	1064.53	1280.51
	17	1926.03	1542.99	1805.66	1777.11	1972.96		1956.38	1924.78	1794.84	1890.3
NC+LC	day	B16 tumor size
	7	91.9579	99.339	97.9728	57.0493	55.1149	64.2164	35.0251	58.4966	55.8767	111.638
	9	357.008	526.242	332.077	86.0521	98.8555	214.726	83.0447	142.683	123.734	524.727
	11	341.786	708.448	355.872	77.6975	105.971	219.428	95.8844	172.176	140.978	536.55
	13	392.078	718.043	467.972	159.436	148.185	230.323	167.593	272.722	148.792	561.24
	15	462.981	884.551	439.224	195.471	191.314	269.293	256.049	297.386	207.68	558.579
	17	605.732	1272.23	684.164	379.55	250.9	451.165	393.76	406.72	321.287	901.811
shMCT1+Vehicle	day	B16 tumor size
	7	65.8611	79.1848	70.773	88.9982	79.5795	63.0379	96.3292	75.9587	101.861	96.6112
	9	103.582	251.208	332.976	360.887	328.116	181.377	226.255	255.642	358.09	364.992
	11	171.432	446.199	987.1	843.568	1046.31	408.196	407.401	1175.38	506.83	916.385
	13	452.176	576.951	1118.67	1174.48	1240.9	615.696	742.456	1305.04	730.729	1275.95
	15	602.574	703.899	1420.45	1409.5	1601.93	815.644	1268.46	1498.15	1086.42	1519.74
	17	875.719	777.807	1793.32	1961.11	1900.37	1140.72	1529.24	1998.75	1463.46	1679.13
shMCT1+LC	day	B16 tumor size
	7	67.2059	59.4245	44.5801	77.6721	89.4267	110.446	59.0567	46.592	110.889	106.492
	9	164.085	163.979	298.85	213.464	226.517	263.019	277.918	201.215	377.62	295.828
	11	251.064	298.466	584.301	464.512	473.131	571.811	433.616	355.326	773.745	885.56
	13	461.208	473.317	840.3	1064.96	663.079	758.169	525.258	573.496	1071.99	1175.51
	15	750.97	721.794	1034.58	1247.71	993.021	1214.26	935.929	1040.03	1435.78	1386.33
	17	1204.8	959.509	1346.36	1474.63	1420.16	1349.69	1241.29	1377.19	1673.45	1616.09
NC+Vehicle	day	B16 tumor size
	7	68.2041	118.849	61.9896	61.3906	63.9134	81.8193	55.6563	95.1965	51.495	92.7022
	9	337.966	389.977	188.685	171.17	276.599	303.945	274.845	388.267	275.534	267.409
	11	688.365	813.176	702.851	496.507	521.536	596.86	363.363	1209.55	530.008	829.025
	13	1063.63	1114.46	953.134	725.265	722.476	844.409	639.229	1537.34	885.082	1127.6
	15	1416.75	1584.38	1561.55	1198.23	1146.49	1162.58	990.064	1798.89	1267.95	1337.96
	17	1756.63	2051.44	1966.3	1569.91	1520.35	1347.66	1505.62	1897.45	1605.46	1697.97
NC+LC	day	B16 tumor size
	7	51.1891	91.5512	80.914	86.171	125.13	61.3095	32.3983	59.593	91.0114	64.561
	9	142.838	167.631	192.036	157.833	120.673	86.1801	62.6082	92.6471	104.565	118.929
	11	170.938	194.096	221.315	219.379	175.16	127.965	71.9074	108.547	158.221	177.51
	13	210.063	259.852	287.651	311.616	207.398	216.967	147.424	153.3	210.152	246.941
	15	262.817	292.255	381.513	425.615	265.448	331.01	257.879	199.065	303.683	462.574
	17	382.322	375.718	684.451	505.015	295.957	677.532	378.124	297.481	472.523	1148.1
shLDHb+Vehicle	day	B16 tumor size
	7	70.4175	51.8411	61.2983	107.751	71.0633	67.0678	67.4973	70.3071	51.198	73.5356
	9	362.888	335.479	233.491	262.214	198.953	195.056	248.292	377.923	180.125	221.867
	11	721.76	626.763	541.323	570.575	338.125	593.967	347.654	506.652	958.092	852.305
	13	992.003	835.849	962.921	946.943	904.67	794.103	613.157	800.645	1248.05	999.359
	15	1359.04	1236.23	1411.65	1275.8	1222.41	1538.3	1238.07	1493.38	1467.59	1188.11
	17	1827.26	1832.6	1935.17	1652.63	1634.46	1903.18	1882.39	1820.8	1955.48	819.639
shLDHb+LC	day	B16 tumor size
	7	59.0801	51.7882	78.1464	67.2903	64.6733	67.9472	61.2878	99.2091	60.6276	66.5405
	9	95.7165	139.808	112.199	73.3225	75.2078	98.6432	113.189	119.489	87.2026	93.8184
	11	305.419	473.256	348.663	370.703	421.946	284.218	369.026	366.912	237.065	305.647
	13	486.671	704.6	616.391	592.404	649.974	639.906	597.773	520.297	439.973	537.396
	15	866.306	1078.47	1037.28	1046.89	977.929	994.724	910.518	844.653	748.098	984.941
	17	1394.12	1487.03	1541.8	1501.96	1428.74	1456.11	1412.38	1335.72	1295.35	1399.22

[truncated: 2 more sheets: Extended Data Fig. 7m, Extended Data Fig. 7n]
