# Supplementary material for: Lithium carbonate revitalizes tumor-reactive CD8+ T cells by shunting lactic acid into mitochondria
Source: Nat Immunol. 2024 Jan 23;25(3):552–61. doi: 10.1038/s41590-023-01738-0 (PMC10907288; doi:10.1038/s41590-023-01738-0)
Supplement: Supplementary file 23 — Statistical source data. [file 41590_2023_1738_MOESM23_ESM.xlsx]

## Sheet: Extended Data Fig. 8a
Extended Data Fig. 8a
iso+Veh	day	MC38 tumor size										iso+Veh	day	4T1 tumor size
	7	164.601	268.119	363.645	379.639	209.877	310.431	150.403	287.847	359.047			7	62.4166	36.4016	35.2521	39.6199	72.8125	125.525	119.144	119.292	79.9647	116.74
	9	561.565	625.162	393.86	481.745	650.086	466.019	544.428	622.182	428.927			9	122.17	116.791	121.25	71.7848	121.555	178.378	197.779	155.534	136.483	240.948
	11	756.37	765.837	579.404	779.536	705.433	567.601	792.326	1040.65	621.411			11	262.001	248.423	254.136	147.503	240.782	306.675	302.306	242.38	246.911	338.147
	13	796.199	860.488	806.408	1332.28	1037.81	826.902	952.342	883.24	972.691			13	460.578	254.888	279.086	196.626	290.808	517.884	508.135	519.438	408.075	570.678
	15	1132.51	824.161	1176.22	805.403	831.904	1323.93	1055.96	891.068	920.134			15	580.473	440.955	499.389	330.432	468.597	657.045	812.03	576.413	454.1	642.917
	17	638.803	1547.59	1356.1	1279.68	1244.36	1352.36	1245.36	1027.91	1970.67			17	882.596	853.216	769.497	640.987	714.948	848.12	1078.7	821.306	890.804	841.184
	19	1581.83	1254.3	1313.08	1677.22	1218.17			1960.22	1422.03			19	1162.56	974.671	916.883	1033.15	928.259	1156.94	1229.15	1128.77	1084.28	1183.59
iso+LC	day	MC38 tumor size										iso+LC	day	4T1 tumor size
	7	174.915	478.051	401.197	214.946	336.2	340.528	420.958	217.419	202.627			7	106.863	94.3111	104	149.388	105.497	91.52	115.066	100.627	124.421	98.28
	9	492.876	471.381	461.751	275.249	401.526	338.851	398.909	468.049	339.074			9	189.718	186.758	126.881	155.18	209.97	108.505	137.618	173.751	137.517	139.399
	11	344.242	538.191	590.602	603.827	459.088	437.902	504.589	527.072	560.828			11	239.213	193.515	171.549	162.9	233.671	156.624	194.462	181.912	143.242	158.903
	13	638.055	650.229	414.315	690.069	466.7	585.09	571.638	457.851	520.319			13	360.784	259.402	254.506	236.233	307.006	220.554	262.221	284.229	164.701	235.489
	15	790.965	530.452	608.103	687.825	599.991	661.932	661.096	558.767	785.99			15	428.902	348.109	357.629	402.761	529.464	184.2	309.993	711.277	229.252	370.916
	17	912.467	651.162	740.442	750.288	628.5	836.995	674.977	610.709	682.394			17	452.068	471.814	439.979	605.272	657.066	394.224	510.656	810.739	354.343	449.827
	19	867.611	967.741	725.106	809.248	784.601	846.342	761.386	891.884	1192.31			19	615	570.199	736.631	754.784	737.827	548.506	676.261	880.825	415.888	696.234
αPD-1+Veh	day	MC38 tumor size										αPD-1+Veh	day	4T1 tumor size
	7	330.185	266.964	314.314	288.979	218.992	153.371	269.419	256.229	204.33			7	174.096	103.797	133.436	116.854	101.427	139.263	112.181	84.1965	118.56	103.686
	9	388.111	318.768	294.502	285.655	354.141	561.901	446.569	458.823	329.629			9	203.434	136.546	140.019	170.102	166.871	195.69	156.328	200.661	205.134	169.04
	11	519.903	452.356	481.476	445.853	476.993	555.048	567.235	577.653	448.32			11	398.402	214.325	205.92	248.637	259.045	274.875	272.636	317.932	356.335	220.837
	13	559.248	438.358	646.648	682.223	508.139	641.648	554.908	636.576	664.089			13	480.488	370.313	357.591	262.457	372.915	368.888	312.906	390.395	391.962	356.352
	15	689.591	536.62	544.242	623.269	702.456	580.669	683.126	879.011	706.026			15	579.858	613.307	521.14	330.704	429.746	458.333	463.742	440.167	450.579	495.189
	17	599.338	621.805	736.289	892.389	830.545	660.644	607.522	883.925	611.645			17	677.804	774.998	626.918	373.692	485.606	638.718	683.159	655.773	631.479	610.212
	19	1031.31	763.8	744.961	929.716	934.37	692.826	564.574	794.504	890.657			19	927.66	815.083	700.319	661.065	872.267	748.184	868.939	618.869	744.636	896.708
αPD-1+LC	day	MC38 tumor size										αPD-1+LC	day	4T1 tumor size
	7	240.007	291.384	262.212	291.774	265.161	168.101	215.585	188.119	317.909			7	80.153	78.085	95.1365	114.153	64.5927	75.2166	99.1324	148.722	154.22	132.552
	9	193.031	273.247	240.433	340.122	265.199	242.176	301.81	198.547	254.974			9	99.2391	113.875	188.274	146.364	41.3025	89.0675	126.749	165.086	208.839	173.249
	11	365.139	319.489	167.412	271.076	240.684	312.081	251.497	266.305	191.423			11	151.095	117.267	242.599	161.463	108.067	99.2777	243.844	189.465	231.615	202.176
	13	212.68	243.614	366.374	452.593	454.233	294.133	216.382	139.665	314.072			13	177.04	154.636	255.961	188.617	156.299	119.412	438.293	206.837	309.772	263.101
	15	507.475	332.195	307.077	225.318	236.724	427.942	374.417	157.095	333.097			15	292.786	155.686	308.682	226.845	185.287	168.412	487.045	220.021	375.149	286.028
	17	448.727	215.898	557.445	297.241	619.731	243.457	343.727	266.01	183.158			17	411.088	157.831	353.656	292.637	279.063	159.323	631.712	230.195	444.49	305.653
	19	340.066	284.241	384.377	792.586	222.516	414.988	295.07	229.612	245.278			19	545.068	277.286	357.742	436.923	461.883	360.404	639.066	290.332	513.645	483.437

## Sheet: Extended Data Fig. 8b
Extended Data Fig. 8b
MC38 Survival (N=10)
Death No.	Death Time (day)
	iso+Veh	iso+LC	αPD-1+Veh	αPD-1+LC
1	21	23	27	57
2	21	31	31	59
3	23	45	44	60
4	23	55	46	63
5	24	56	57	64
6	25	59	59	66
7	25	62	60	67
8	27	63	62	72
9	27	66	63	80
10	27	68	64
4T1 Survival (N=10)
Death No.	Death Time (day)
	iso+Veh	iso+LC	αPD-1+Veh	αPD-1+LC
1	36	40	40	62
2	38	46	40	64
3	40	49	42	68
4	42	62	54	76
5	46	63	60	79
6	49	66	62	84
7	52	68	62	90
8	53	72	63
9	54	75	64
10	56	76	68

## Sheet: Extended Data Fig. 8c
Extended Data Fig. 8c
MC38
Tumor CD8+ T cells in CD45+ cells (%)					Tumor IFN-γ+ cells in CD8+ T cells (%)					Tumor CD107a+ cells in CD8+ T cells (%)
iso+Veh	iso+LC	αPD-1+Veh	αPD-1+LC		iso+Veh	iso+LC	αPD-1+Veh	αPD-1+LC		iso+Veh	iso+LC	αPD-1+Veh	αPD-1+LC
17.4	24.4	24.8	35.9		85.7	98.5	96.9	98.6		4.48	41.3	12.1	58.4
18.2	36.6	13.1	32.2		50.3	98.4	98	96.5		1.86	36.9	11.8	48.4
21.6	37.1	21.5	30.7		81.5	95.4	95.9	98.8		1.56	29.6	14.6	43.9
7.43	34.4	26.8	24		75.5	95.1	99.3	99.1		3.05	38.5	23.4	54.8
18.1	26.9	28.3	34.5		71.2	96.8	96.7	97.4		1.63	48.5	26.7	52.6
11.6	21.6	24	41		89.1	97.3	99.7	98.2		1.05	49.7	35.4	65.9
					IFN-γ MFI					CD107a MFI
					iso+Veh	iso+LC	αPD-1+Veh	αPD-1+LC		iso+Veh	iso+LC	αPD-1+Veh	αPD-1+LC
					3149	10887	9841	17842		345	1236	500	1926
					2132	18035	7193	24718		304	1021	537	1508
					2807	8939	6080	17679		227	1004	648	1376
					2677	7463	6876	17325		265	1079	778	1521
					2140	8167	7541	23797		239	1183	882	1375
					3159	11175	9031	20726		279	1173	957	1596
4T1
Tumor CD8+ T cells in CD45+ cells (%)					Tumor IFN-γ+ cells in CD8+ T cells (%)					Tumor CD107a+ cells in CD8+ T cells (%)
iso+Veh	iso+LC	αPD-1+Veh	αPD-1+LC		iso+Veh	iso+LC	αPD-1+Veh	αPD-1+LC		iso+Veh	iso+LC	αPD-1+Veh	αPD-1+LC
9.2	20	12.9	17.6		7.19	31.3	15.7	53.7		3.45	16.6	9.89	26.4
9.49	18.5	19.2	31		19	29.5	20.6	35.3		0	16.2	0	27.6
2.39	14.3	17.3	31.7		12.1	26.4	6.16	32.3		9.21	11.2	9.27	23.2
10.3	15.3	17.2	26.1		10.4	23.6	5.96	35.2		9.05	13.9	12.3	12.8
12.6	15.5	12.7	25.4		17	15.7	17.5	34.2		8.3	13.1	14	16.9
11.6	18.6	13.1	18.5		7.05	25.3	17.1	47.7		10.4	23.5	16.7	17.1
					IFN-γ MFI					CD107a MFI
					iso+Veh	iso+LC	αPD-1+Veh	αPD-1+LC		iso+Veh	iso+LC	αPD-1+Veh	αPD-1+LC
					89.4	667	535	1456		184	702	489	1219
					476	657	568	866		225	663	418	1150
					264	641	353	808		361	738	435	1056
					346	619	319	804		360	600	514	931
					495	519	566	783		407	588	899	827
					218	577	543	1222		413	985	612	769
