# Supplementary material for: Lithium carbonate revitalizes tumor-reactive CD8+ T cells by shunting lactic acid into mitochondria
Source: Nat Immunol. 2024 Jan 23;25(3):552–61. doi: 10.1038/s41590-023-01738-0 (PMC10907288; doi:10.1038/s41590-023-01738-0)
Supplement: Supplementary file 24 — Statistical source data. [file 41590_2023_1738_MOESM24_ESM.xlsx]

## Sheet: Extended Data Fig. 9a
Extended Data Fig. 9a
Mitochondria M+1 Malate relative amount
2H-LA
Control	LA	LC	LA+LC
174.899	306.399	2013.38	832.437
287.386	56.9646	988.724	632.486
155.829	203.254	1826.68	1062.88
125.293	81.7392	2274.65	844.597
306.524	469.627	1081.88	846.446

## Sheet: Extended Data Fig. 9b
Extended Data Fig. 9b
Human MCT1 protein level (fold)
Control	LA	LC	LA+LC
1	0.20432	3.71264	2.39116
1	0.337062	5.6514	3.63725
1	0.383478	3.07724	2.54499
Human LDHb protein level (fold)
Control	LA	LC	LA+LC
1	0.448161	2.0788	1.71284
1	0.234517	1.81119	1.26043
1	0.611723	2.85736	1.77047

## Sheet: Extended Data Fig. 9c
Extended Data Fig. 9c
Human CTSD protein level (fold)
Control	LA	LC	LA+LC
1	1.49465	0.399881	1.02633
1	1.29241	0.39299	0.651996
1	1.38071	0.615283	0.871172

## Sheet: Extended Data Fig. 9d
Extended Data Fig. 9d
Human CTSD activity
Control	LA	LC	LA+LC
317.984	588.023	222.958	357.486
311.213	551.959	243.907	376.156
315.727	546.557	237.277	368.249
294.759	532.64	242.594	366.416
279.733	506.553	244.503	370.487

## Sheet: Extended Data Fig. 9e
Extended Data Fig. 9e
DAG relative amount
Control	LA	LC	LA+LC
8.08781e+06	5.90994e+06	1.4346e+07	1.05185e+07
9.10773e+06	5.4218e+06	1.45227e+07	1.10451e+07
9.05037e+06	6772308	1.291e+07	1.01e+07
10831660	5.78529e+06	1.6173e+07	11321296
1.08433e+07	7801217	1.21685e+07	11283392

## Sheet: Extended Data Fig. 9f
Extended Data Fig. 9f
Human ASM protein level (fold)
Control	LA	LC	LA+LC
1	0.9168	4.1817	2.43138
1	0.453242	2.66781	1.88178
1	0.770566	3.31568	1.76356
Human PKCθ protein level (fold)
Control	LA	LC	LA+LC
1	0.405861	2.58324	2.10569
1	0.443076	2.64852	1.81991
1	0.542693	2.71138	1.67577

## Sheet: Extended Data Fig. 9g
Extended Data Fig. 9g
Pearson’s correlation coefficient
Control	LA	LC	LA+LC
0.24	0.09	0.77	0.68
0.47	0.04	0.7	0.59
0.31	0.1	0.66	0.54
0.32	0.14	0.7	0.58
0.25	0.05	0.71	0.55
0.33	0.04	0.73	0.59

## Sheet: Extended Data Fig. 9h
Extended Data Fig. 9h
Human PKC activity
Control	LA	LC	LA+LC
2.50672	1.18021	5.61565	4.4655
2.50957	1.16798	5.68347	4.42582
2.32727	1.02733	5.69251	4.48313
2.46684	0.935608	5.53878	4.48754
2.43551	0.862227	5.62921	4.44787

## Sheet: Extended Data Fig. 9i
Extended Data Fig. 9i
LysoSensor MFI
Control	LA	LC	LA+LC
540000	665000	359538	382102
534000	662000	358350	381871
533000	656000	355381	375727
504000	647000	355094	369293
475000	625000	353949	368461
462000	623000	351999	368292
455000	619000	351309	368163
430000	613000	349456	360428

## Sheet: Extended Data Fig. 9k
Extended Data Fig. 9k
Human TFEB protein level (fold)
Cytoplasm				Nucleus
Control	LA	LC	LA+LC	Control	LA	LC	LA+LC
1	0.541661	3.10065	2.32435	4.14319	1.55707	9.70416	4.03082
1	0.195049	2.75208	0.694594	6.85814	0.661641	13.9496	5.49518
1	0.362656	2.61002	2.0076	5.89406	1.65993	8.52644	7.45099

[truncated: 2 more sheets: Extended Data Fig. 9l, Extended Data Fig. 9n]
