# Supplementary material for: Lithium carbonate revitalizes tumor-reactive CD8+ T cells by shunting lactic acid into mitochondria
Source: Nat Immunol. 2024 Jan 23;25(3):552–61. doi: 10.1038/s41590-023-01738-0 (PMC10907288; doi:10.1038/s41590-023-01738-0)
Supplement: Supplementary file 26 — Statistical source data. [file 41590_2023_1738_MOESM26_ESM.xlsx]

## Sheet: Extended Data Fig. 10a
Extended Data Fig. 10a
IL-2 (pg/mL)
Control	CHIR99021	LC	LA	LA+CHIR99021	LA+LC
455.692	493.756	927.794	158.2	117.03	956.477
516.572	565.119	905.506	168.45	116.144	933.842
532.725	506.367	929.52	135.42	113.219	939.909
548.47	476.989	967.017	123.943	116.439	950.356
523.648	523.648	902.101	124.773	109.943	1051.59
423.269	461.39	902.985	170.399	116.619	883.935
415.209	432.229	880.387	140.265	104.621	991.275
IFN-γ (pg/mL)
Control	CHIR99021	LC	LA	LA+CHIR99021	LA+LC
672.617	935.722	1655.08	370.23	581.73	1659.71
519.12	834.097	1394.3	321.185	486.988	1339.57
582.339	762.955	1496.74	275.747	439.206	1455.52
691.808	804.685	1664.93	285.385	407.809	1416.47
754.982	767.746	1580.18	304.761	263.403	1534.51
642.048	758.169	1487.34	310.322	242.952	1311.98
609.769	754.982	1593.58	288.145	252.477	1385.07

## Sheet: Extended Data Fig. 10b
Extended Data Fig. 10b
CD25 MFI
Control	CHIR99021	LC	LA	LA+CHIR99021	LA+LC
4534	6549	8202	2301	1944	6962
4524	6205	8329	2201	1598	6384
4751	6100	7372	2096	1700	6436
4714	5890	8948	2187	1761	6370
4288	5964	9091	2124	1687	6310

## Sheet: Extended Data Fig. 10c
Extended Data Fig. 10c
Mitochondria M+3 Lactate relative amount
13C-LA
Control	CHIR99021	LC
20283.2	22783.4	54357.2
21432.8	22249.2	54149
19709.1	12221.4	53132.2
22100	21595	52957.1
21963.1	21721.8	49316.8

## Sheet: Extended Data Fig. 10d
Extended Data Fig. 10d
IL-2 (pg/mL)
NC	shGsk3b	NC+LC	NC+LA	shGSK3b+LA	NC+LA+LC
398.972	323.963	844.919	231.643	199.642	749.201
382.891	317.731	833.629	207.747	202.567	735.588
289.51	276.065	890.873	210.743	203.302	800.235
329.967	307.499	867.737	219.886	214.524	750.721
288.605	334.505	892.538	201.833	243.764	779.92
IFN-γ (pg/mL)
NC	shGsk3b	NC+LC	NC+LA	shGSK3b+LA	NC+LA+LC
666.816	750.87	1386.46	475.887	522.569	963.314
688.519	706.828	1302.81	438.166	508.913	912.254
665.543	708.511	1411.2	438.166	426.091	886.906
751.62	715.255	1386.46	467.341	369.498	943.101
711.605	776.529	1567.64	516.399	379.051	1093.1

## Sheet: Extended Data Fig. 10e
Extended Data Fig. 10e
CD25 MFI
NC	shGsk3b	NC+LC	NC+LA	shGsk3b+LA	NC+LA+LC
6217	7513	11926	4614	4440	10699
6127	7116	12234	5133	5201	9936
6391	7226	11617	5554	4970	9510
6457	6487	10508	5003	5472	9499

## Sheet: Extended Data Fig. 10f
Extended Data Fig. 10f
Mitochondria M+3 Lactate relative amount
13C-LA
NC	shGsk3b	NC+LC
11006.5	10077.4	34486
10627.7	10302.6	34125.3
10890	9032.09	34505.3
10955.9	9321.93	35752.8
11142.2	9707.22	31790
11177.2	9572.88	32335.4

## Sheet: Extended Data Fig. 10g
Extended Data Fig. 10f
Tumor CD8+ T cells in CD45+ cells (%)				Tumor IFN-γ+ cells in CD8+ T cells (%)				Tumor CD107a+ cells in CD8+ T cells (%)
Vehicle	CHIR99021	LC		Vehicle	CHIR99021	LC		Vehicle	CHIR99021	LC
7.73	8.94	22.2		16.7	8.89	80.7		25.7	23.9	35.9
6.45	4.43	20		13.4	16.2	42.3		18.1	22	30.2
5.93	5.61	22.4		8.01	16	70.8		22	26.6	31.8
8.51	12.7	17.6		12.5	13.4	67.5		18.2	23.9	49.2
7.89	11.1	22.2		13.1	16	45		19.7	23.4	46.5
5.41	5.88	16.1		13.9	18.2	62.5		22.4	22.7	41.2

## Sheet: Extended Data Fig. 10h
Extended Data Fig. 10d
Vehicle	day	B16 tumor size
	7	78.0813	66.3402	80.0854	58.3061	59.4879	96.0087	64.0037
	9	186.134	117.025	251.858	62.0909	86.3579	128.4	224.558
	11	244.569	272.996	563.49	365.912	390.257	595.687	306.334
	13	565.836	716.878	516.275	231.049	484.235	1097.71	1075.16
	15	1264.88	894.548	1821.09	1141.25	833.955	1545.05	1302.19
	17	1903.52	1966.28	877.57		1658.66	1794.15	2039.97
CHIR99021	day	B16 tumor size
	7	80.9483	69.1875	96.1831	58.9117	47.5179	101.294	53.6582
	9	186.439	170.182	338.48	142.371	91.6531	263.111	184.097
	11	334.216	208.012	328.246	529.803	253.99	393.857	279.823
	13	336.128	397.353	446.178	958.211	590.611	196.282	487.703
	15	406.539	1319.89	1025.5	1912.55	1489.81	703.379	1296.56
	17	1995.77	1991.52	750.16	1782.52
LC	day	B16 tumor size
	7	101.193	56.1767	57.9173	63.7605	64.3295	64.2273	46.6144
	9	65.9367	85.7025	67.8759	90.7639	103.185	69.438	125.56
	11	86.0453	132.869	50.6893	67.1814	24.5944	95.8096	127.573
	13	129.166	195.869	157.323	50.7256	98.4982	315.556	262.392
	15	346.972	204.686	327.55	360.978	379.582	586.547	170.402
	17	530.265	405.571	419.01	1035.72	867.862	588.067	771.773

## Sheet: Extended Data Fig. 10i
Extended Data Fig. 10e
Survival
Death No.	Death Time (day)
	Vehicle	CHIR99021	LC
1	17	13
2	17	17
3	17	17
4	18	17
5	18	18
6	18	20
7	22	20
8	22
